# Supplementary material for: The SCO4117 ECF Sigma Factor Pleiotropically Controls Secondary Metabolism and Morphogenesis in Streptomyces coelicolor
Source: Front Microbiol. 2018 Feb 21;9:312. doi: 10.3389/fmicb.2018.00312 (PMC5826349; doi:10.3389/fmicb.2018.00312)
Supplement: Supplementary file 1 [file Table1.XLSX]

## Sheet: A4117 vs Wt
SUPPLEMENTARY TABLE 1. Quantitative data of Streptomyces coelicolor transcripts showing significant variations (p-value of less than 0.03)
ΔSCO4117 mutant vs. S. coelicolor M145 wild type strain. GYM solid cultures (44 h)
Notice that the SCO4117 transcript abundance (highlighted in red) in the SCO4117 knockout mutant is 0
Functional categories: 1 cell division/septation; 2 DNA/RNA replication; 3 TTA BldA targets and Bld Whi proteins; 4 transcriptional regulators; 5 other regulatory proteins
6 aerobic energy production; 7 catabolism. degradation; 8 glycolysis and glyconeogenesis; 9 pentose phosphate pathway; 10 amino acid metabolism; 11 lipid metabolism
12 nucleotide metabolism; 13 other anabolic enzymes; 14 translation. protein folding. RNA/protein processing; 15 stress/defense proteins; chaperons/homeostasis
16 unkwnown; 17 secondary metabolites synthesis; 18 nucleases/RM methylases; 19 ABC transporters; 20 transporters/secreted; 21 kinases/phosphatases
			ABUNDANCE		NORMALISED ABUNDANCE		SCO4117 MOTIF BOUND
SCO	DESCRIPTION	CATEGORY	ΔSCO4117	Wt	Log 2 (ΔSCO4117 / Wt)	P VALUE	-35 Motif	-10 Motif
SCO0194	putative sigma factor	4	460.418	88.0622	2.38635	0.0154
SCO0195	putative lipoprotein	16	302.106	39.0153	2.95294	0.00495
SCO0380	Uncharacterized protein	16	0	105.399		5e-05
SCO0381	Deoxysugar synthase	17	47.7438	1804.44	-5.2401	0.00225	CGGTA	GGCAG
SCO0382	Deoxysugar synthase	17	42.9767	1573.92	-5.19466	0.0025
SCO0383	Deoxysugar synthase	17	57.489	774.904	-3.75266	0.0065
SCO0386	Deoxysugar synthase	17	48.9553	482.614	-3.30133	0.0145
SCO0387	Deoxysugar synthase	17	42.2193	366.083	-3.1162	0.0135
SCO0389	Deoxysugar synthase	17	56.6605	778.887	-3.781	0.00755
SCO0743	Putative secreted protein	20	39.2102	383.329	-3.28929	0.0161	CGGCC	GACAC
SCO0931	possible secreted proline-rich protein	16	81.6709	634.239	-2.95713	0.0151	CCGCC	CGTAC
SCO1178	hypothetical protein	16	30.5232	262.117	-3.10224	0.00845	CCGCA	CGTAC
SCO1236	Urease subunit gamma	7	906.512	139.838	2.69657	0.0105
SCO1293	putative acetyltransferase	16	403.288	80.3982	2.32657	0.01425
SCO1541	ssgB	3	59.3843	636.927	-3.42298	0.00755	CGGCC	CGTAC
SCO1673	hypothetical protein	16	406.339	3424.16	-3.07499	0.0152	CGGCC	CGTAG
SCO1799	Uncharacterized protein	16	110.591	749.549	-2.76078	0.0243	CGGTG	GAAAT
SCO2035	Protein Disulfide Oxidoreductases	16	60.1667	482.826	-3.00447	0.0146	CCGCC	CACAT
SCO2162	Quinolinate synthetase	13	253.603	55.717	2.18638	0.0176
SCO2478	reductase activated by actinorhodin	16	46.1378	213.911	-2.21299	0.02845	CGGTA	GGTAC
SCO2703	hypothetical protein	16	101.616	1033.46	-3.34629	0.00745
SCO2705	ChpF	3	19.3287	650.078	-5.07179	0.0108	CCGTA	GGTAA
SCO2716	ChpA	3	43.0248	607.844	-3.82046	0.00345
SCO2717	ChpD	3	32.809	466.292	-3.82907	0.0176
SCO2718	RdlA	3	108.266	19776.7	-7.51308	0.0102
SCO2719	RdlB	3	96.2071	4204.18	-5.44954	0.00165	CCGCC	GAAAC
SCO2788	hypothetical protein	16	4584.83	585.534	2.96904	0.00235
SCO3051	Acyl-CoA dehydrogenase	13	44.6528	358.141	-3.0037	0.0128	CGGCA	CATAT
SCO3863	putative secreted protein	16	44.3808	1153.3	-4.69968	0.0009	CGGCC	GAAAG
SCO4002	NepA	3	137.802	3217.66	-4.54535	0.00305	CGGCA	CAAAG
SCO4004	small membrane protein	16	0	40.3166		0.0245	CGGTG	CGCAG
SCO4117	Putative membrane protein with factor sigma EFC domain	4	0	46.493		0.02985	CCGCA	GGCAC
SCO4256	Hypothetical protein	16	392.153	88.1256	2.15379	0.029
SCO4258	Putative hydrolytic protein	16	749.373	108.914	2.7825	0.0118
SCO4684	cold shock protein scoF3	15	50.1891	1097.09	-4.45017	0.0186	CCGTA	GATAT
SCO4979	Phosphoenolpyruvate carboxykinase	16	70.5875	673.5	-3.25419	0.0236	CGGTG	GACAC
SCO5071	ACT biosynthesis	17	31.3536	8498.03	-8.08235	0.0001	CGGTG	GGCAG
SCO5072	ACT biosynthesis	17	51.0738	1184.46	-4.5355	0.0099	CCGTA	CCGTA
SCO5074	ACT biosynthesis	17	54.5639	2691.05	-5.62408	0.001
SCO5077	ACT biosynthesis	17	338.387	3270.81	-3.2729	0.0178
SCO5078	ACT biosynthesis	17	61.874	455.748	-2.88083	0.00775
SCO5085	actII-4 actinorhodin cluster activator protein	17	164.315	2660.73	-4.01728	0.00645	CGGCC	GGAAT
SCO5086	ACT biosynthesis	17	28.37	1485.04	-5.70999	0.00045	CCGCC	CAAAG
SCO5087	ACT biosynthesis	17	50.0364	406.276	-3.02141	0.02875	CCGCA	CGCAG
SCO5092	ACT biosynthesis	17	26.2438	249.735	-3.25035	0.0111
SCO5461	Mono-ADP-ribosyltransferase	12	63.8649	496.236	-2.95793	0.01385
SCO5632	Hypothetical protein	16	203.019	6475.43	-4.99529	0.00115	CCGCC	CGTAA
SCO6102	Nitrite/sulphite reductase	13	149.53	27.2715	2.45497	0.0299
SCO6508	gvpK gas vesicle protein	13	0	14.6591		0.0046	CCGTA	GAAAT
SCO6655	GTP cyclohydrolase II	16	52.8475	284.119	-2.42659	0.0209	CGGCC	CAAAC
SCO7011	ABC membrane transport protein Part of a binding-protein-dependent transport system. Probably responsible for the translocation of the substrate across the membrane (By similarity)	19	14.6127	149.464	-3.3545	0.005	CGGCC	CGAAT
SCO7013	Sugar-binding lipoprotein	16	22.4106	228.942	-3.35272	0.0099
SCO7028	Putative sugar-binding lipoprotein	19	17.3098	158.644	-3.19613	0.00865	CGGTG	GAAAG
SCO7449	putative membrane protein involved in a spore pigmentation	3	38.2651	239.736	-2.64734	0.01485
SCO7643	hypothetical protein	16	29.5628	0	inf	0.00085
SCO7745	pseudogene	16	0	277.616		0.02885	CCGCC	GGCAC

## Sheet: Operons down-regulated in A4117
SUPPLEMENTARY TABLE 1. Quantitative data of Streptomyces coelicolor transcripts showing significant variations (p-value of less than 0.03)
Predicted operons significantly down-regulated in the SCO4117 mutant . The identified SCO4117 motif bounds are indicated. Figures illustrating orientation of the genes were taken from the the Strepdb database (http://strepdb.streptomyces.org.uk/)
SCO	DESCRIPTION	Log 2 (ΔSCO4117 / Wt)	Putative promoter location	Putative promoter sequence
SCO0380	Uncharacterized protein		Not identified	Not identified
SCO	DESCRIPTION	Log 2 (ΔSCO4117 / Wt)	Putative promoter location	Putative promoter sequence
SCO0381	Deoxysugar synthase	-5.2401	SCO0381	CGGTAATGATCTTTAGGTCGGGGGCAG
SCO0382	Deoxysugar synthase	-5.19466
SCO0383	Deoxysugar synthase	-3.75266
SCO0386	Deoxysugar synthase	-3.30133
SCO0387	Deoxysugar synthase	-3.1162
SCO0389	Deoxysugar synthase	-3.781
SCO	DESCRIPTION	Log 2 (ΔSCO4117 / Wt)	Putative promoter location	Putative promoter sequence
SCO0743	Putative secreted protein	-3.28929	SCO0743	CGGCCACGGCAACGGTGACCGTGACAC
SCO	DESCRIPTION	Log 2 (ΔSCO4117 / Wt)	Putative promoter location	Putative promoter sequence
SCO0931	possible secreted proline-rich protein	-2.95713	SCO0931	CCGCCACCGGCGCGCGGCGCCTCGTACA
SCO	DESCRIPTION	Log 2 (ΔSCO4117 / Wt)	Putative promoter location	Putative promoter sequence
SCO1178	hypothetical protein	-3.10224	SCO1179	CCGCAGGAGCGGCCGGTGGGCCCGTAC
SCO	DESCRIPTION	Log 2 (ΔSCO4117 / Wt)	Putative promoter location	Putative promoter sequence
SCO1541	ssgB	-3.42298	SCO1541	CGGCCGTGGCCTCGTCCGTCCCCGTAC
SCO	DESCRIPTION	Log 2 (ΔSCO4117 / Wt)	Putative promoter location	Putative promoter sequence
SCO1673	hypothetical protein	-3.07499	SCO1673	CGGCCAGCTCGTTGAACGCGTCGTAG
SCO	DESCRIPTION	Log 2 (ΔSCO4117 / Wt)	Putative promoter location	Putative promoter sequence
SCO1799	Uncharacterized protein	-2.76078	SCO1799	CGGTGGGCGCAGGCCCCTCCAGGAAAT
SCO	DESCRIPTION	Log 2 (ΔSCO4117 / Wt)	Putative promoter location	Putative promoter sequence
SCO2035	Protein Disulfide Oxidoreductases	-3.00447	SCO2037	CCGCCCCCACGGCGATTCTGTCCACAT
SCO	DESCRIPTION	Log 2 (ΔSCO4117 / Wt)	Putative promoter location	Putative promoter sequence
SCO2478	reductase activated by actinorhodin	-2.21299	SCO2478	CGGTACCGGTCAGCAGGCGGGCGGTAC
SCO	DESCRIPTION	Log 2 (ΔSCO4117 / Wt)	Putative promoter location	Putative promoter sequence
SCO2703	hypothetical protein	-3.34629	SCO2705	CCGTACTAATACGGCGAAATCGGGTAA
SCO2705	ChpF	-5.07179
SCO	DESCRIPTION	Log 2 (ΔSCO4117 / Wt)	Putative promoter location	Putative promoter sequence
SCO2716	ChpA	-3.82046	Not identified	Not identified
SCO2717	ChpD	-3.82907
SCO2718	RdlA	-7.51308
SCO	DESCRIPTION	Log 2 (ΔSCO4117 / Wt)	Putative promoter location	Putative promoter sequence
SCO2719	RdlB	-5.44954	SCO2719	CCGCCGACGGAGTGAACGGGAGAAAC
SCO	DESCRIPTION	Log 2 (ΔSCO4117 / Wt)	Putative promoter location	Putative promoter sequence
SCO3051	Acyl-CoA dehydrogenase	-3.0037	SCO3051	CGGCACGGTTGCGCGCCCGAGCATAT
SCO	DESCRIPTION	Log 2 (ΔSCO4117 / Wt)	Putative promoter location	Putative promoter sequence
SCO3863	putative secreted protein	-4.69968	SCO3863	CGGCCCGCATACACATCATGAGGAAAG
SCO	DESCRIPTION	Log 2 (ΔSCO4117 / Wt)	Putative promoter location	Putative promoter sequence
SCO4002	NepA	-4.54535	SCO4002	CGGCATGGGGAAGAAGGGAAGCAAAG
SCO	DESCRIPTION	Log 2 (ΔSCO4117 / Wt)	Putative promoter location	Putative promoter sequence
SCO4004	small membrane protein		SCO4004	CGGTGAGCGACCGGGCGGTACGCAG
SCO	DESCRIPTION	Log 2 (ΔSCO4117 / Wt)	Putative promoter location	Putative promoter sequence
SCO4117	Putative membrane protein with factor sigma EFC domain		SCO4117	CCGCACAGACGAGTGACGGTCGGCAC
SCO	DESCRIPTION	Log 2 (ΔSCO4117 / Wt)	Putative promoter location	Putative promoter sequence
SCO4684	cold shock protein scoF3	-4.45017	SCO4684	CCGTAGCGGCGTGCTACTGTCGATAT
SCO	DESCRIPTION	Log 2 (ΔSCO4117 / Wt)	Putative promoter location	Putative promoter sequence
SCO4979	Phosphoenolpyruvate carboxykinase	-3.25419	SCO4979	CGGTGGGGCACCTCCGGTCCGGACAC
SCO	DESCRIPTION	Log 2 (ΔSCO4117 / Wt)	Putative promoter location	Putative promoter sequence
SCO5071	ACT biosynthesis	-8.08235	SCO5071	CGGTGCTCATGGCGACGAGCCTGGCAG
SCO	DESCRIPTION	Log 2 (ΔSCO4117 / Wt)	Putative promoter location	Putative promoter sequence
SCO5072	ACT biosynthesis	-4.5355	SCO5072	CCGTAGAACGACAGGACCTCGGCGTAC
SCO5074	ACT biosynthesis	-5.62408
SCO5077	ACT biosynthesis	-3.2729
SCO5078	ACT biosynthesis	-2.88083
SCO	DESCRIPTION	Log 2 (ΔSCO4117 / Wt)	Putative promoter location	Putative promoter sequence
SCO5085	actII-4 actinorhodin cluster activator protein	-4.01728	SCO5083	CGGCCGGCGCCACGGAGGCACGGGAAT
SCO	DESCRIPTION	Log 2 (ΔSCO4117 / Wt)	Putative promoter location	Putative promoter sequence
SCO5086	ACT biosynthesis	-5.70999	SCO5086	CCGCCGCTCGAGCCGGGCGCCCAAAG
SCO	DESCRIPTION	Log 2 (ΔSCO4117 / Wt)	Putative promoter location	Putative promoter sequence
SCO5087	ACT biosynthesis	-3.02141	SCO5087	CCGCAACTCCTTCAGCGTCGTCCGCAG
SCO5092	ACT biosynthesis	-3.25035
SCO	DESCRIPTION	Log 2 (ΔSCO4117 / Wt)	Putative promoter location	Putative promoter sequence
SCO5461	Mono-ADP-ribosyltransferase	-2.95793	Not identified	Not identified
SCO	DESCRIPTION	Log 2 (ΔSCO4117 / Wt)	Putative promoter location	Putative promoter sequence
SCO5632	Hypothetical protein	-4.99529	SCO5632	CCGCCACAAGGAGGCATGCGCACGTAA
SCO	DESCRIPTION	Log 2 (ΔSCO4117 / Wt)	Putative promoter location	Putative promoter sequence
SCO6508	gvpK gas vesicle protein		SCO6496	CCGTACTGCTCGCACGAGAGGAAAT
SCO	DESCRIPTION	Log 2 (ΔSCO4117 / Wt)	Putative promoter location	Putative promoter sequence
SCO6655	GTP cyclohydrolase II	-2.42659	SCO6655	CGGCCTTTCATCTCGGTTGAGCAAAC
SCO	DESCRIPTION	Log 2 (ΔSCO4117 / Wt)	Putative promoter location	Putative promoter sequence
SCO7011	ABC membrane transport protein Part of a binding-protein-dependent transport system. Probably responsible for the translocation of the substrate across the membrane (By similarity)	-3.3545	SCO7017	CGGCCGGGTTGGACTCGGCGGACGAAT
SCO7013	Sugar-binding lipoprotein	-3.35272
SCO	DESCRIPTION	Log 2 (ΔSCO4117 / Wt)	Putative promoter location	Putative promoter sequence
SCO7028	Putative sugar-binding lipoprotein	-3.19613	SCO7028	CGGTGATGGTGCCGAAACTTTCGAAAG
SCO	DESCRIPTION	Log 2 (ΔSCO4117 / Wt)	Putative promoter location	Putative promoter sequence
SCO7449	putative membrane protein involved in a spore pigmentation	-2.64734	Not identified	Not identified
SCO	DESCRIPTION	Log 2 (ΔSCO4117 / Wt)	Putative promoter location	Putative promoter sequence
SCO7745	pseudogene		SCO7745	CCGCCGGAGCCAGGATAAAGGGGCAC
