# Supplementary material for: The SCO4117 ECF Sigma Factor Pleiotropically Controls Secondary Metabolism and Morphogenesis in Streptomyces coelicolor
Source: Front Microbiol. 2018 Feb 21;9:312. doi: 10.3389/fmicb.2018.00312 (PMC5826349; doi:10.3389/fmicb.2018.00312)
Supplement: Supplementary file 2 [file Table2.XLSX]

## Sheet: A4117 vs Wt
SUPPLEMENTARY TABLE 2. Quantitative data of Streptomyces coelicolor transcripts without significant variations (p-value higher than 0.03)
ΔSCO4117 mutant vs. S. coelicolor M145 wild type strain. GYM solid cultures (44 h)
		ABUNDANCE		NORMALISED ABUNDANCE
SCO	DESCRIPTION	ΔSCO4117	Wt	Log 2 (ΔSCO4117 / Wt)	P VALUE
SCO0206	putative acetyltransferase (pseudogene)	132.994	0	INF	1
SCO7829	Uncharacterized protein	0.0967	0	INF	1
SCO7835	Uncharacterized protein	0.647556	0	INF	1
SCO7836	Uncharacterized protein	0.106073	0	INF	1
SCO7837	Putative membrane protein	6.14e-06	0	INF	1
SCO3327	hypothetical protein	449.028	0	INF	1
SCO7074	Transposase	19.3974	0	INF	1
SCO0002	ttrA helicase-like gene	0.0266386	0	INF	1
SCO0045	Uncharacterized protein	148.931	0	INF	0.2316
SCO1732	Uncharacterized protein	26.1451	0	INF	1
SCO3255	SpdB protein	21.8336	0	INF	1
SCO3268	Putative secreted protein	1.67837	0	INF	1
SCO3938	Putative thiamin biosynthesis protein ThiC (Fragment)	186.276	0	INF	0.05015
SCO4320	Putative membrane protein	205.538	0	INF	0.08995
SCO5907	Uncharacterized protein	212.406	0	INF	1
SCO6301	SCO6301 protein (Fragment)	12.5229	0	INF	1
SCO6945	Uncharacterized protein	16.1	0	INF	1
SCO7209	Uncharacterized protein	56.5552	0	INF	1
SCO7804	Putative membrane protein	4.80722	0	INF	1
SCO4924	Putative membrane protein	638.846	29.2451	4.4492	0.2383
SCO5380	hypothetical protein	174.434	17.8303	3.29028	0.4806
SCO7800	Uncharacterized protein	19.455	2.01607	3.27053	0.27535
SCO3265	Uncharacterized protein	145.561	17.1561	3.08483	0.29195
SCO2738	Uncharacterized protein	242.499	29.431	3.04257	0.0845
SCO3088	Uncharacterized protein	27.7046	3.55813	2.96093	0.2624
SCO1982	Uncharacterized protein	29.6305	4.00146	2.88849	0.3216
SCO2212	hypothetical protein	903.462	126	2.84205	0.1977
SCO3935	Uncharacterized protein	64.0491	9.02368	2.82739	0.3016
SCO5338	Putative regulatory protein	57.7101	8.62886	2.74158	0.08605
SCO0750	Uncharacterized protein	31.2107	4.92463	2.66395	0.3651
SCO0146	transposase, pseudogene	387.613	62.6992	2.6281	0.32695
SCO3258	Regulatory protein	18.3664	3.00775	2.61031	0.17115
SCO5326	Uncharacterized protein	46.3933	7.69753	2.59145	0.27035
SCO1267	acyl carrier protein	11.7547	1.99072	2.56188	0.3127
SCO4252	Putative phage tail protein	526.029	89.6443	2.55286	0.05615
SCO6101	hypothetical protein	160.601	27.6482	2.53822	0.35255
SCO6831	Uncharacterized protein	47.876	8.71062	2.45845	0.17465
SCO5614	Putative transcriptional regulator	37.8909	7.00509	2.43538	0.4716
SCO0049	Uncharacterized protein	4.08102	0.758037	2.42859	1
SCO0272	Putative binding protein dependent transport protein	20.7574	3.99293	2.37811	0.0838
SCO4351	Putative DNA invertase	40.3366	7.85668	2.3601	0.06455
SCO0232	Uncharacterized protein	118.719	24.3722	2.28424	0.1891
SCO6098	Sulfate adenylyltransferase (EC 2 7 7 4)	108.979	22.763	2.25929	0.0502
SCO2333	Uncharacterized protein	139.349	29.2653	2.25144	0.2431
SCO0761	hypothetical protein	3539.34	748.12	2.24214	0.03695
SCO3218	CDA biosynthesis	1090.59	235.976	2.20839	0.0536
SCO4164	Thiosulfate sulfurtransferase	990.84	216.974	2.19113	0.0333
SCO7811	Putative membrane protein	19.8359	4.41462	2.16776	0.5544
SCO3994	Uncharacterized protein	171.178	38.1237	2.16673	0.56775
SCO6096	Putative lipoprotein	48.4723	10.9137	2.15102	0.04355
SCO4165	Hypothetical protein	246.277	56.5606	2.12241	0.0553
SCO6875	hypothetical protein	48.8662	11.3493	2.10623	0.3299
SCO0193	putative transcriptional regulator	268.415	63.2108	2.08622	0.03035
SCO4623	Uncharacterized protein	43.6616	10.4145	2.06777	0.4287
SCO4247	Putative peptidoglycan binding domain	166.654	40.9153	2.02614	0.38235
SCO2789	Glucosamine-fructose-6-phosphate aminotransferase	459.303	113.293	2.01938	0.03435
SCO3983	hypothetical protein Contains TTA encoded leucine	25.9388	6.46541	2.0043	0.46115
SCO3595	Putative D alanine D lactate ligase (EC 6.3.2. ) (Vancomycin resistance like protein)	26.2271	6.56753	1.99763	0.1393
SCO3152	Hypothetical protein	223.294	57.1333	1.96654	0.04685
SCO3512	integral membrane protein	19.3885	4.98689	1.95899	0.48655
SCO4253	Phage tail sheath protein	151.599	40.3254	1.9105	0.04775
SCO0028	Uncharacterized protein	680.062	181.019	1.90953	0.25135
SCO3264	Putative gntR family regulator	43.4685	11.7486	1.88748	0.09395
SCO4953	Uncharacterized protein	79.7867	22.5572	1.82256	0.27735
SCO5584	Nitrogen regulatory protein P-II	675.525	192.518	1.81102	0.67385
SCO4064	Uncharacterized protein	15.9601	4.58807	1.79851	0.403
SCO7789	Uncharacterized protein	86.7452	25.3895	1.77256	0.2086
SCO4948	Nitrate reductase beta chain NarH3	752.888	220.369	1.77251	0.2019
SCO0073	hypothetical protein	68.1636	20.0458	1.7657	0.1549
SCO6100	Phosphoadenosine phosphosulfate reductase	158.337	46.9405	1.75409	0.3079
SCO0657	Putative gas vesicle synthesis protein	15.6935	4.66854	1.74913	0.599
SCO3249	CDA biosynthesis	12.7034	3.84028	1.72593	0.45145
SCO5163	Uncharacterized protein	31.6703	9.60347	1.7215	1
SCO1234	Urease subunit alpha	519.741	157.813	1.71958	0.1045
SCO4947	Nitrate reductase alpha chain NarG3	937.177	288.357	1.70046	0.163
SCO6124	hypothetical protein	218.195	67.3424	1.69603	0.12585
SCO6884	Putative secreted protein	20.1332	6.21458	1.69585	0.1772
SCO6934	Putative secreted protein	29.0101	8.96953	1.69345	0.3066
SCO0875	transcription regulator ArsR	34.6571	10.7159	1.69339	0.2067
SCO3662	Hypothetical protein	33953.1	10577.3	1.68257	0.18435
SCO5120	Putative peptide transport system ATP binding protein	25.3133	7.89868	1.68021	0.50325
SCO0144	Uncharacterized protein	42.0687	13.1379	1.67901	0.19775
SCO4246	Hypothetical protein	168.756	52.9192	1.67307	0.1172
SCO6933	Uncharacterized protein	23.0092	7.30068	1.65611	0.46235
SCO4783	Uncharacterized protein	720.825	230.12	1.64726	0.07195
SCO6851	Uncharacterized protein	46.044	14.7403	1.64325	0.20795
SCO4251	Putative secreted protein	127.462	41.2631	1.62714	0.3548
SCO5382	Transport permease protein	38.3444	12.4345	1.62466	0.20715
SCO3989	Putative ribonuclease inhibitor	213.679	69.8632	1.61284	0.16915
SCO0084	Uncharacterized protein	22.6385	7.41719	1.60983	0.2139
SCO1557	Lipoprotein	94.0511	31.0464	1.59902	0.1244
SCO7556	Putative sugar transport permease	26.8101	8.89131	1.59231	0.1544
SCO2211	Uncharacterized protein	800.69	267.227	1.58318	0.09055
SCO7464	Hypothetical protein	15.1499	5.07517	1.57778	0.67555
SCO0570	50S ribosomal protein L33 3	245.462	82.4239	1.57436	0.32525
SCO6343	Uncharacterized protein	150.894	50.8279	1.56984	1
SCO5667	Putative ABC-transporter polyamine-binding lipoprotein	69.9315	23.6011	1.56709	0.0946
SCO2862	hypothetical protein	50.354	17.3663	1.53581	0.2986
SCO2210	Glutamine synthetase (EC 6 3 1 2)	4215.61	1460.98	1.5288	0.2115
SCO6771	Putative small hydrophobic secreted protein	424.813	148.663	1.51478	0.3648
SCO4970	hypothetical protein	1679.63	588.094	1.51403	0.23235
SCO5776	Glutamate binding protein periplasmic solute-binding lipoprotein lipid attachment site	2269.81	796.632	1.51059	0.2204
SCO3933	Putative regulatory protein	3.65906	1.28964	1.50451	1
SCO7627	Uncharacterized protein	19.5472	6.9466	1.49258	0.24075
SCO6327	Putative integral membrane protein	18.6327	6.62508	1.49183	0.2621
SCO1902	hypothetical protein	141.961	50.5559	1.48954	0.17805
SCO7106	Transcriptional regulator WhiB	38.907	13.8699	1.48808	0.30115
SCO3217	Putative transcriptional regulator	225.646	80.7054	1.48332	0.089
SCO5923	ABC transporter ATP binding protein	34.1754	12.3943	1.46328	0.52595
SCO4142	PstS regulatory protein	67.7831	24.7948	1.45088	0.12695
SCO7545	Putative ABC transport protein ATP binding component	34.8281	12.742	1.45065	0.616
SCO0762	Subtilase-type protease inhibitor	1369.88	501.622	1.44938	0.0964
SCO2114	Hypothetical protein	273.582	100.442	1.44561	0.207
SCO0033	Putative secreted neuraminidase	44.8991	16.6295	1.43294	0.1361
SCO3445	Putative small membrane protein	114.858	42.6102	1.43059	0.4418
SCO4257	Putative hydrolytic protein	60.2963	22.5565	1.41853	0.1391
SCO1878	Putative secreted protein	121.985	45.6777	1.41714	0.1365
SCO0035	Uncharacterized protein	20.9957	7.86576	1.41643	0.28485
SCO7707	Uncharacterized protein	17.1124	6.46009	1.40542	0.42405
SCO0257	Predicted metal-dependent hydrolase	250.741	94.6669	1.40527	0.11825
SCO2195	Uncharacterized protein	1920.15	727.492	1.40021	0.15
SCO6314	putative regulator	75.5739	28.7893	1.39235	0.43445
SCO6456	Putative hydrolytic protein	157.222	60.0053	1.38964	0.1121
SCO6940	Putative ATP/GTP binding protein	38.5969	14.7665	1.38616	0.3289
SCO2471	Putative secreted protein	204.842	78.4865	1.38399	0.1266
SCO6534	Putative nitrate reductase beta chain NarH	30.4383	11.7098	1.37818	0.60025
SCO4627	Uncharacterized protein	53.7168	20.7325	1.37348	0.74345
SCO0157	hypothetical protein	15.2875	5.90073	1.37339	0.6232
SCO0888	Flavodoxin_1. Flavodoxin possible secreted protein	151.507	58.5033	1.37279	0.16525
SCO2829	Probable amino acid ABC transporter protein integral membrane component	42.0348	16.2826	1.36825	0.54535
SCO2920	Putative secreted protease	1052.77	407.889	1.36794	0.2906
SCO0038	sigma factor	150.894	58.4902	1.36727	0.5211
SCO5909	Uncharacterized protein	25.7453	10.0171	1.36184	0.6253
SCO7121	Putative secreted protein	48.7084	19.1563	1.34635	0.255
SCO7179	Putative secreted amidase	45.7669	18.038	1.34327	0.1717
SCO2015	Putative nucleotidase	30.1726	11.8962	1.34275	0.15945
SCO6011	Probable ABC-type transmembrane transport protein	91.2346	36.0023	1.34149	0.2497
SCO5668	Polyamine transporting ATPase (EC 3.6.3.31)	72.5749	28.7443	1.3362	0.26125
SCO0995	Putative methyltransferase	222.42	88.1303	1.33557	0.79555
SCO6009	Solute-binding protein. ABC_xylose_binding. Periplasmic xylose-binding component of the ABC-type transport	2717.65	1077.18	1.3351	0.3152
SCO0807	Uncharacterized protein	25.3415	10.0503	1.33426	0.32255
SCO7158	Uncharacterized protein	45.8399	18.2224	1.33089	0.1774
SCO2242	Putative membrane protein	406.544	161.63	1.33072	0.1369
SCO5583	Ammonium transporter	603.208	240.131	1.32884	0.2203
SCO7262	Uncharacterized protein	61.7847	24.635	1.32654	0.51545
SCO2027	Putative membrane protein	143.249	57.1644	1.32533	0.1689
SCO6944	hypothetical protein	26.6868	10.6536	1.32478	0.2051
SCO6010	Probable ABC-transport system ATP binding protein	122.88	49.0594	1.32465	0.3474
SCO7198	Putative regulatory protein	62.2853	24.888	1.32344	0.3188
SCO5746	Uncharacterized protein	51.565	20.6111	1.32297	0.22895
SCO1232	Urease accessory protein UreG	91.3687	36.7209	1.3151	0.3275
SCO6033	hypothetical protein	253.049	101.709	1.31497	0.3462
SCO1105	hypothetical protein	467.742	188.322	1.31251	0.21525
SCO6898	Putative carboxylase	44.7961	18.091	1.3081	0.5282
SCO5258	ATP-binding protein	133.673	54.0076	1.30747	0.2901
SCO7507	dioxygenase	51.1476	20.7123	1.30418	0.24285
SCO4949	Nitrate reductase delta chain NarJ3	632.451	256.258	1.30336	0.62735
SCO2488	Putative nitrite reductase small subunit NirC	157.87	64.3408	1.29493	0.21675
SCO1835	hypothetical protein	56.6511	23.2197	1.28676	0.6571
SCO5949	Uncharacterized protein	33.7275	13.8436	1.2847	0.33015
SCO3151	hypothetical protein	328.562	134.934	1.28391	0.1556
SCO7421	hypothetical protein	42.7475	17.5566	1.28383	0.73185
SCO6251	Putative reductase	22.3058	9.16582	1.28308	0.32675
SCO6889	hypothetical protein	35.5781	14.7017	1.27501	0.23615
SCO6860	Uncharacterized protein	16.0641	6.64922	1.27258	0.72685
SCO3198	Putative deoR-family transcriptional regulator	187.557	77.9492	1.26672	0.30805
SCO6744	Uncharacterized protein	113.147	47.077	1.2651	0.3489
SCO6498	Uncharacterized protein	68.741	28.6847	1.26089	0.62095
SCO5965	Putative integral membrane protein	22.6402	9.44876	1.26069	0.32885
SCO5032	Alkyl hydroperoxide reductase	166.679	69.5981	1.25996	0.2158
SCO0197	Uncharacterized protein	48.778	20.3939	1.25809	0.30015
SCO7064	Putative secreted protein	45.8132	19.1697	1.25694	0.26435
SCO3222	CDA biosynthesis	121.619	50.9067	1.25644	0.2138
SCO1583	Putative secreted arabinosidase	52.6074	22.1586	1.2474	0.1632
SCO0346	2-hydroxyhepta-2 4-diene-1 7-dioate isomerase	55.2873	23.3501	1.24352	0.26025
SCO6097	Sulfate adenylyltransferase subunit 1 (EC 2 7 7 4)	77.9055	32.9062	1.24337	0.1678
SCO2782	Pyridoxal-dependent decarboxylase	63.6437	26.9355	1.24051	0.21055
SCO3251	Putative excisionase	13.2195	5.59658	1.24005	1
SCO2783	IucD. Lysine/ornithine N-monooxygenase	39.3023	16.6543	1.23872	0.49615
SCO6099	Adenylylsulfate kinase	57.2544	24.3005	1.2364	0.62685
SCO6443	Putative S adenosyl L methionine dependent methyltransferase SCO6443 (EC 2.1.1. )	63.474	26.9631	1.23518	0.24075
SCO1294	Putative cystathionine gamma synthase	126.974	53.9968	1.23359	0.1593
SCO6839	Uncharacterized protein	18.8844	8.03949	1.23202	0.44375
SCO4198	DNA-binding protein	3472.65	1480.4	1.23005	0.25965
SCO5913	Probable secreted protease	34.2595	14.6173	1.22883	0.23755
SCO2241	glutamine synthetase	638.244	272.354	1.22862	0.2379
SCO6552	Putative long chain fatty acid CoA ligase	48.0154	20.513	1.22696	0.20715
SCO2238	NAD(+) synthase (Glutamine-hydrolysing)	122.249	52.2755	1.22562	0.15465
SCO7180	Uncharacterized protein	1.79343	0.767866	1.22379	1
SCO0048	Uncharacterized protein	20.3517	8.72789	1.22144	0.376
SCO2912	Uncharacterized protein	48.4516	20.8997	1.21306	1
SCO6818	2 3 bisphosphoglycerate independent phosphoglycerate mutase (BPG independent PGAM) (Phosphoglyceromutase) (iPGM) (EC 5.4.2.12)	25.1971	10.8775	1.21191	0.45195
SCO6004	Putative secreted ATP/GTP binding protein	55.0171	23.8162	1.20794	0.1585
SCO2811	Putative regulator	26.4582	11.4752	1.20519	0.3695
SCO1611	Putative dehydrogenase	95.5537	41.4546	1.20478	0.77585
SCO6094	Putative transport system integral membrane protein	77.4745	33.6122	1.20474	0.2838
SCO0577	Uncharacterized protein	56.7615	24.703	1.20023	0.56
SCO0314	Putative secreted protein	43.715	19.0306	1.19981	0.4505
SCO0569	50S ribosomal protein L36 2	949.012	413.589	1.19823	0.49105
SCO1898	substrate binding protein. ABC transporter	47.6515	20.7997	1.19596	0.49415
SCO6903	Uncharacterized protein	21.1578	9.242	1.19491	0.30535
SCO4950	nitrate reductase gamma chain NarI3	312.915	136.747	1.19427	0.76245
SCO1613	Putative glutamine synthetase	335.605	147.044	1.19052	0.33275
SCO2542	Probable glucarate dehydratase (GDH) (GlucD) (EC 4.2.1.40)	51.8192	22.7329	1.18871	0.3802
SCO4726	50S ribosomal protein L36	5699.16	2507.55	1.18447	0.40745
SCO2822	Decarboxylase	559.677	246.33	1.184	0.65845
SCO4260	Uncharacterized protein	121.63	53.6013	1.18216	0.2458
SCO5585	Bifunctional uridylyltransferase/uridylyl-removing enzyme (UTase/UR)	213.882	94.4933	1.17853	0.51025
SCO0273	Putative substrate binding protein	28.3488	12.5397	1.17678	0.26155
SCO4617	Putative ATP binding protein	35.431	15.6858	1.17556	0.24365
SCO2486	Putative nitrite reductase NirB	191.324	84.8084	1.17374	0.46785
SCO5446	Probable neutral zinc metalloprotease	46.6716	20.7621	1.16859	0.2397
SCO7636	Putative membrane protein	1396.53	622.006	1.16684	0.1981
SCO0643	Putative secreted cellulose binding protein	27.0063	12.0357	1.16598	0.3379
SCO6406	Putative secreted protein	66.3126	29.6141	1.163	0.786
SCO0312	Putative acyl CoA dehydrogenase	30.3025	13.5674	1.1593	0.3525
SCO7165	sugar-binding integral membrane transport protein	20.0558	8.98534	1.15838	0.282
SCO0418	DNA binding protein	79.8153	35.9196	1.15189	0.3011
SCO1523	pyridoxine biosynthesis protein	338.61	152.815	1.14784	0.19315
SCO6326	Putative integral membrane protein	18.1871	8.27713	1.13571	0.37705
SCO1489	BldD	594.351	270.945	1.13331	0.198
SCO6706	Putative glutathione dependent aldehyde dehydrogenase	41.5165	18.9352	1.13261	0.3043
SCO3417	Transport permease protein	62.3311	28.4567	1.13119	0.49815
SCO6816	Putative ABC transporter binding lipoprotein	18.2681	8.34565	1.13023	0.32255
SCO5840	Transcriptional regulator	146.844	67.1588	1.12864	0.21235
SCO6203	Uncharacterized protein	30.6842	14.081	1.12375	0.415
SCO6826	Uncharacterized protein	39.5602	18.1577	1.12346	0.2765
SCO1365	Uncharacterized protein	47.6592	22.0403	1.11261	0.55335
SCO6871	Uncharacterized lipoprotein SCO6871	37.061	17.1392	1.1126	0.29235
SCO5963	Putative membrane protein	28.759	13.3271	1.10965	0.6568
SCO1334	Uncharacterized protein	257.643	119.668	1.10633	0.41895
SCO5929	Possible oxidoreductase	78.2734	36.3659	1.10594	0.2423
SCO1065	Putative sugar transport sugar binding protein	52.7767	24.5292	1.1054	0.35585
SCO0226	Hypothetical protein	127.625	59.4111	1.10311	0.23155
SCO7228	Putative polysaccharide lyase	38.2334	17.8295	1.10057	0.2588
SCO5947	hypothetical protein	50.206	23.482	1.09631	0.3614
SCO5777	ABC transporters family glutamate uptake system	333.368	155.937	1.09615	0.23475
SCO2401	Putative dehydratase	49.6563	23.3148	1.09073	0.40155
SCO0774	Cytochrome P450	99.6939	46.9231	1.08721	0.23085
SCO2473	Putative nitrate reductase	145.188	68.4984	1.08378	0.2389
SCO7769	Uncharacterized protein	20.0454	9.45857	1.08358	0.36145
SCO2139	Putative integral membrane protein	57.7306	27.2501	1.08308	0.52515
SCO4498	Proton transport protein	68.2577	32.2841	1.08017	0.22685
SCO4153	Uncharacterized protein	62.5119	29.5898	1.07903	0.3399
SCO6392	Putative transposase	21.0225	9.98046	1.07476	0.33345
SCO7095	hydrolase	23.3501	11.1092	1.07167	0.33315
SCO7313	Uncharacterized protein	46.3082	22.0432	1.07094	0.39065
SCO7384	Putative transmembrane transport protein	44.8971	21.3766	1.07059	0.3141
SCO2628	amino acid permease	74.054	35.3325	1.06758	0.2436
SCO4199	Hypothetical protein	2066.7	987.455	1.06554	0.33175
SCO3279	Putative integral membrane efflux protein	84.0577	40.2395	1.06277	0.29405
SCO3429	50S ribosomal protein L28 rpmB	31.4771	15.069	1.06272	0.70505
SCO5016	possible secreted protein conjugal transfer protein TrbL	42.6302	20.4414	1.06038	0.33205
SCO7120	ubiquinol-cytochrome C reductase cytochrome B subunit	27.3953	13.155	1.05832	0.29785
SCO7506	Putative hydrolase	45.0828	21.6505	1.05818	0.26685
SCO4249	Uncharacterized protein	87.1017	41.8997	1.05576	0.3095
SCO4254	hypothetical protein	184.239	88.6306	1.0557	0.25265
SCO2913	Hypothetical protein	443.601	213.406	1.05566	0.23035
SCO6844	Putative DNA methylase	43.2501	20.8185	1.05483	0.44065
SCO6585	Succinyl-CoA ligase [ADP-forming] subunit beta-2 (EC 6 2 1 5)	69.9189	33.6809	1.05375	0.29455
SCO3897	Possible target for bldA regulation	230.082	110.867	1.05332	0.22865
SCO7082	Uncharacterized protein	32.8227	15.817	1.05322	0.40055
SCO2911	Hypothetical protein	228.871	110.419	1.05155	0.346
SCO6711	hypothetical protein	34.5994	16.7196	1.0492	0.24295
SCO7770	Uncharacterized protein	24.1369	11.6661	1.04892	0.3679
SCO6849	Putative membrane protein	39.5506	19.1255	1.0482	0.3222
SCO2435	Uncharacterized protein	209.011	101.392	1.04364	0.4134
SCO3587	Putative regulatory protein	63.6817	30.8989	1.04332	0.5691
SCO3269	Putative gntR-family regulator	50.1577	24.3493	1.04259	0.3058
SCO6034	Uncharacterized protein	73.132	35.5655	1.04002	0.6218
SCO1968	Putative secreted hydrolase	155.435	75.6365	1.03916	0.2228
SCO4520	Uncharacterized protein	31.0319	15.1257	1.03675	0.4289
SCO5903	possible pseudogene	30.7376	14.9897	1.03604	0.4653
SCO7768	Uncharacterized protein	9.19538	4.49095	1.03389	0.7458
SCO7414	Putative integral membrane protein	37.7055	18.4246	1.03315	0.391
SCO6900	Uncharacterized protein	19.2953	9.42993	1.03293	0.80525
SCO1612	Putative aldehyde dehydrogenase	140.606	68.7478	1.03227	0.595
SCO5884	Uncharacterized protein	48.6389	23.8162	1.03017	0.3162
SCO7522	DNA ligase	60.4874	29.6429	1.02895	0.2696
SCO4972	Putative dehydrogenase	92.1042	45.1984	1.02699	0.3804
SCO0476	ABC transport protein ATP binding subunit	70.2672	34.495	1.02646	0.346
SCO2823	decarboxylase	1359.99	668.151	1.02535	0.44905
SCO5436	sodium:dicarboxylate symporter	57.1771	28.1121	1.02424	0.2484
SCO0969	Putative reductase	30.5074	14.9998	1.02421	0.35265
SCO0025	Putative IS element ATP binding protein	32.2961	15.8968	1.02263	0.4943
SCO7109	Putative oxidoreductase	38.3434	18.8843	1.02179	0.31125
SCO0970	Putative dehydrogenase/reductase (Putative secreted protein)	14.9368	7.36133	1.02084	0.388
SCO6415	Probable dihydropyrimidinase	69.8589	34.5655	1.01511	0.25475
SCO1578	Acetylglutamate kinase (EC 2 7 2 8) (N-acetyl-L-glutamate 5-phosphotransferase) (NAG kinase) (AGK)	66.1913	32.7657	1.01446	0.6292
SCO0564	Uncharacterized protein	56.1484	27.8351	1.01234	0.28135
SCO4242	hypothetical protein	86.7549	43.0477	1.01101	0.74115
SCO7576	Putative secreted hydrolase	59.2275	29.3915	1.01087	0.2718
SCO3531	Uncharacterized protein	19.309	9.59468	1.00897	0.6811
SCO0290	Probable solute binding protein	16.6325	8.27558	1.00707	0.4834
SCO0183	Deoxiribopirymidine photolyase	72.1068	35.9071	1.00587	0.30125
SCO6925	Uncharacterized protein	17.7354	8.83423	1.00546	0.52615
SCO0647	short chain oxidoreductase	46.9738	23.3984	1.00545	0.3573
SCO3581	Hypothetical protein	498.724	249.296	1.00038	0.23515
SCO2861	Putative sigma factor	32.2903	16.1473	0.999808	0.34225
SCO0914	Putative lipoprotein	56.4336	28.2973	0.995889	0.3037
SCO7482	Putative integral membrane protein	60.0528	30.1167	0.99567	0.408
SCO3097	Putative secreted protein	684.174	343.167	0.995451	0.293
SCO3713	Uncharacterized protein	33.6616	16.9135	0.992931	1
SCO4047	Uncharacterized protein	84.1278	42.3047	0.991765	0.32755
SCO7698	merR family transcriptional regulator	50.2584	25.3009	0.990178	0.32985
SCO0069	Uncharacterized protein	76.8076	38.6806	0.98964	0.3107
SCO3981	Putative GntR family transcriptional regulator	68.6586	34.5942	0.988909	0.3364
SCO3138	Galactose-1-phosphate uridylyltransferase (EC 2 7 7 12)	45.6763	23.0281	0.988049	0.66905
SCO7780	Putative transcriptional regulator	61.1009	30.8232	0.987176	0.3192
SCO2232	maltose operon transcriptional repressor	325.279	164.141	0.986742	0.2594
SCO5940	Transferase	41.7508	21.0994	0.984601	0.67515
SCO2907	PTS transmembrane component	34.5743	17.4893	0.983223	0.32375
SCO6886	Uncharacterized protein	37.7547	19.1065	0.982591	0.61355
SCO6942	Uncharacterized protein	12.123	6.13698	0.982144	0.70605
SCO7791a	Putative secreted oxidoreductase	25.7218	13.0455	0.979434	0.49785
SCO0754	Putative secreted protein	75.2424	38.1789	0.97877	0.5922
SCO2008	ABC-type branched-chain amino acid transport system	5819.4	2953.08	0.978647	0.52245
SCO1188	Putative secreted cellulose binding protein	52.9165	26.856	0.978477	0.3486
SCO1579	glutamate N-acetyltransferase	50.7713	25.7987	0.976712	0.643
SCO0543	secreted peptidase	120.36	61.1602	0.976693	0.27895
SCO1661	Putative glycerol-3-phosphate dehydrogenase	66.274	33.7288	0.974461	0.30955
SCO0192	oxidoreductase	137.906	70.2459	0.973204	0.2535
SCO6679	Uncharacterized protein	38.8941	19.814	0.973031	0.2002
SCO7415	Putative racemase	57.0921	29.0983	0.972355	0.34395
SCO7596	Putative integral membrane transport protein	32.1594	16.4135	0.970361	0.3057
SCO7503	Putative extracellular solute binding protein	45.9876	23.4905	0.969166	0.32815
SCO2724	Putative amino acid transporter	74.6083	38.2035	0.965633	0.29855
SCO0295	Putative transmembrane efflux protein	83.2269	42.6401	0.964838	0.30085
SCO0372	Putative secreted protein	62.0487	31.8003	0.964359	0.32785
SCO6204	catalase	46.4793	23.8449	0.96291	0.29405
SCO5650	Hypothetical protein	9340.69	4796.83	0.961449	0.51
SCO7245	Putative hydrolase	37.2048	19.1098	0.961173	0.37405
SCO4141	Phosphate transport system permease protein	45.2781	23.2961	0.958723	0.4729
SCO6968	Probable long chain fatty acid CoA ligase	61.4486	31.6503	0.957163	0.30755
SCO0027	Uncharacterized protein	98.1568	50.5715	0.956764	0.45985
SCO5347	Replication initiation protein	73.7618	38.0032	0.956752	0.3054
SCO7685	Uncharacterized protein	54.4224	28.0608	0.955646	0.78565
SCO0440	Possible integral membrane protein	54.921	28.3815	0.952405	0.5783
SCO1285	Putative ketoreductase	58.1756	30.0639	0.95238	0.58565
SCO6835	Putative arsenate reductase	50.4624	26.0997	0.951176	0.6888
SCO0256	Putative short chain oxidoreductase	130.353	67.5766	0.947825	0.2766
SCO0148	Putative transcriptional regulatory protein	16.013	8.3023	0.94766	0.45355
SCO3683	Putative secreted protein	58.1724	30.19	0.946262	0.804
SCO0137	Sugar-transport protein	72.6422	37.7016	0.946182	0.31345
SCO6138	transmembrane protein	36.8485	19.1274	0.945963	0.7724
SCO0985	5-methyltetrahydropteroyltriglutamate--homocysteine methyltransferase (EC 2 1 1 14)	76.2047	39.5636	0.945706	0.2726
SCO2690	Putative membrane transport protein	72.5755	37.6888	0.945348	0.65535
SCO7212	Putative secreted glycosyl hydrolase	27.4421	14.2512	0.945312	0.3133
SCO1984	Putative hydrolase	84.8643	44.1269	0.943499	0.5137
SCO0322	Putative ABC transport ATP binding subunit	83.167	43.2546	0.943158	0.51405
SCO4444	Glutathione peroxidase	175.23	91.243	0.941461	0.3115
SCO7036	argininosuccinate synthase	94.7524	49.4332	0.938683	0.2663
SCO6308	Putative hydrolase	71.8099	37.4657	0.938614	0.39335
SCO2487	Putative nitrite reductase large subunit NirB	132.836	69.3458	0.937767	0.4255
SCO7181	Putative branched amino acid transport system ATP binding protein	19.3412	10.1031	0.936887	0.6666
SCO5908	Uncharacterized protein	113.573	59.3266	0.936869	0.55605
SCO0311	Putative ligase	48.9682	25.5827	0.936679	0.33685
SCO0304	hypothetical protein SC5G9.13c	35.0673	18.327	0.936155	0.4572
SCO3142	unknown	50.4926	26.4187	0.934513	0.3188
SCO7736	Putative integral membrane protein	27.7364	14.5173	0.93401	0.34815
SCO6930	Uncharacterized protein	38.5138	20.1621	0.933726	0.4059
SCO0994	putative transport system permease protein	408.831	214.204	0.932517	0.65565
SCO6901	Uncharacterized protein	37.7671	19.7931	0.932134	0.3947
SCO4945	Dehydrogenase. Glycerolipid metabolism	31.5251	16.5558	0.929165	0.3747
SCO3880	50S ribosomal protein L34	1819.39	956.431	0.927723	0.47605
SCO0351	Uncharacterized protein	66.6516	35.0568	0.926947	0.5461
SCO6337	Putative transposase	38.81	20.4141	0.926866	0.71905
SCO5260	periplasmic binding protein	258.931	136.27	0.926104	0.2914
SCO5666	Putative aldehyde dehydrogenase	58.1986	30.6318	0.925956	0.30145
SCO1482	Dihydroorotate dehydrogenase (quinone) (EC 1 3 5 2) (DHOdehase) (DHOD) (DHODase) (Dihydroorotate oxidase)	59.8249	31.5099	0.924941	0.3433
SCO6943	Putative sensor histidine kinase	44.7902	23.6082	0.923895	0.35925
SCO7413	Putative oxidoreductase	40.526	21.3768	0.922799	0.6261
SCO3711	small membrane protein	29.3238	15.4746	0.922175	0.46455
SCO3511	Putative lipoprotein	42.2195	22.2915	0.921411	0.39305
SCO2872	Uncharacterized protein	59.891	31.6357	0.920789	0.42605
SCO2012	Putative branched chain amino acid transport ATP-binding protein	379.837	200.756	0.919939	0.63765
SCO2998	Putative transferase	77.9286	41.2716	0.917002	0.5093
SCO6272	Possible secreted FAD-binding protein	50.8269	26.9244	0.916677	0.31055
SCO7100	oxidoreductase	34.4818	18.2766	0.915836	0.41845
SCO4951	Putative aldoketoreductase	84.1582	44.6453	0.914595	0.3048
SCO0175	Uncharacterized protein	10.7763	5.72063	0.913622	0.5443
SCO0083	Putative transposase	60.7812	32.2678	0.913531	0.3936
SCO3985	Uncharacterized protein	60.1626	31.9598	0.91261	0.6472
SCO2348	Putative secreted protein	53.8589	28.6252	0.911898	0.3847
SCO3002	hypothetical protein	31.2003	16.5896	0.911282	0.7842
SCO5775	Glutamate permease	376.422	200.192	0.910969	0.6542
SCO7395	Putative membrane transport protein	33.2808	17.7008	0.910877	0.4559
SCO3594	Putative D lactate dehydrogenase	8.10964	4.31338	0.910819	0.44605
SCO4881	Putative polysaccharide biosynthesis related protein	27.5317	14.6897	0.906292	0.3912
SCO6577	Uncharacterized protein	63.7819	34.0411	0.905869	0.47355
SCO6820	Putative oxidoreductase	30.2802	16.1631	0.905676	0.31205
SCO0171	Nicotinate phosphoribosyltransferase (EC 6 3 4 21)	54.9581	29.3423	0.905353	0.35475
SCO3435	Putative transcriptional regulator	118.22	63.1379	0.904901	0.34535
SCO0949	Uncharacterized protein	68.2141	36.532	0.900909	0.35485
SCO6331	Uncharacterized protein	24.0201	12.8666	0.900614	0.54975
SCO5222	Epi isozizaene synthase (EIZS) (EC 4.2.3.37) (Sesquiterpene cyclase) (Sesquiterpene synthase)	114.85	61.5661	0.899541	0.48125
SCO1249	Uncharacterized protein	295.723	158.559	0.899227	0.4324
SCO5896	Phosphoenolpyruvate utilizing enzyme	43.1878	23.1712	0.898293	0.3142
SCO6927	Uncharacterized protein	40.8848	21.9399	0.89801	0.36405
SCO2474	Putative metalloproteinase (Putative secreted protein)	60.8445	32.6674	0.897277	0.35615
SCO0026	Putative secreted protein	97.4039	52.3673	0.895312	0.3801
SCO7459	Putative ABC transport protein ATP binding component	60.1242	32.3556	0.89393	0.39925
SCO1056	Putative sugar transport sugar binding protein	32.4545	17.4898	0.891903	0.43465
SCO0202	Uncharacterized protein	63.9645	34.5271	0.889543	0.39565
SCO1097	Putative hydrolase	37.1617	20.0721	0.888626	0.41325
SCO6719	UvrA like ABC transporter	56.4714	30.5144	0.888028	0.3621
SCO0170	Uncharacterized protein	39.2374	21.2329	0.885926	0.40245
SCO4983	Uncharacterized protein	69.5517	37.6668	0.884793	0.40185
SCO6842	hypothetical protein	30.1369	16.3354	0.883527	0.42455
SCO7594	Putative oxidoreductase	43.3069	23.4813	0.883088	0.36935
SCO0437	Uncharacterized protein	92.3578	50.0849	0.882857	0.4181
SCO2199	hypothetical protein	112.905	61.3483	0.880019	0.4624
SCO1395	mutT-like protein	122.513	66.6205	0.878893	0.75335
SCO0370	Possible DNA binding protein (Putative secreted protein)	62.8842	34.2012	0.87865	0.36385
SCO1269	Putative pyruvate dehydrogenase beta subunit	28.862	15.7095	0.877534	0.68195
SCO1318	Putative membrane protein	43.6282	23.7607	0.876683	0.40875
SCO4455	Putative integral membrane protein	94.3479	51.3846	0.876653	0.42155
SCO5498	Glutamyl-tRNA(Gln) amidotransferase subunit C (Glu-ADT subunit C) (EC 6 3 5 -)	99.9333	54.4438	0.876196	0.4414
SCO6939	Uncharacterized protein	15.2542	8.31267	0.875823	0.7211
SCO1335	Oxidoreductase	71.516	38.9734	0.875775	0.41905
SCO5253	Uncharacterized protein	363.382	198.129	0.875049	0.40675
SCO1093	Putative hydroxylase	69.4564	37.8714	0.875	0.3833
SCO0154	Uncharacterized protein	54.3979	29.6845	0.873842	0.44225
SCO7420	hypothetical protein	38.0534	20.7678	0.873676	0.8103
SCO6313	Putative integral membrane protein	15.0547	8.22032	0.872944	0.6431
SCO1235	Urease subunit beta	201.652	110.142	0.872506	0.79305
SCO0836	Uncharacterized protein	58.5325	31.9729	0.87239	0.39865
SCO5633	TraSA integrase fusion protein	25.5359	13.9494	0.87232	0.3964
SCO7509	Uncharacterized protein	45.2366	24.719	0.871867	0.3459
SCO0434	Sugar phosphotransferase	35.2564	19.2692	0.87159	0.55985
SCO0293	Putative beta xylosidase	68.8309	37.641	0.87075	0.3577
SCO1729	Uncharacterized protein	88.0233	48.1671	0.869838	0.4272
SCO7396	Putative secreted protein	58.3074	31.9076	0.86978	0.3756
SCO0979	Uncharacterized protein	21.9311	12.0062	0.869191	0.59
SCO5526	Urease subunit alpha 2 (EC 3.5.1.5) (Urea amidohydrolase subunit alpha 2)	49.3707	27.041	0.868507	0.4529
SCO5742	Putative membrane protein	505.839	277.11	0.868222	0.42225
SCO0349	Possible oxidoreductase (Putative secreted protein)	72.7668	39.8772	0.867714	0.63595
SCO6225	Putative secreted protein	106.749	58.5255	0.867082	0.377
SCO6938	Probable acyl CoA dehydrogenase	48.3939	26.5354	0.866905	0.38595
SCO4065	transposase	42.7261	23.4378	0.86628	0.51105
SCO6305	Uncharacterized protein	58.4094	32.0457	0.866071	0.3951
SCO3526	Uncharacterized protein	54.0724	29.6674	0.866017	0.38485
SCO1689	Putative phosphotransferase	84.1969	46.2128	0.865474	0.35285
SCO6472	Coenzyme B12 dependent mutase	46.4422	25.503	0.864769	0.42955
SCO0369	Putative secreted protein	52.6983	28.9726	0.863064	0.35285
SCO6725	Uncharacterized protein	57.4357	31.5779	0.863033	0.4747
SCO2463	Putative ABC transporter	122.537	67.3969	0.862461	0.6126
SCO1536	Uncharacterized protein	38.4764	21.1893	0.860637	0.3499
SCO5153	Putative integral membrane protein	62.396	34.3804	0.859867	0.72675
SCO4139	Phosphate import ATP-binding protein PstB (EC 3 6 3 27) (ABC phosphate transporter) (Phosphate-transporting ATPase)	23.6219	13.0201	0.859384	0.44305
SCO7220	Uncharacterized protein	59.6448	32.9406	0.856529	0.35835
SCO7535	Putative lipoprotein	63.6974	35.1927	0.855956	0.7493
SCO5676	Ornithine/acetylornithine aminotransferase	80.9513	44.7383	0.855544	0.32955
SCO0216	Nitrate reductase alpha chain NarG2	75.3576	41.6986	0.853757	0.3908
SCO5966	Putative oxidase	46.8801	25.9606	0.852652	0.36445
SCO1560	Putative phosphatase	95.4749	52.8709	0.852647	0.3957
SCO0755	Putative ABC transporter	49.9675	27.6745	0.852434	0.4511
SCO1393	Acetoacetyl-CoA synthetase	127.872	70.8265	0.852344	0.30445
SCO1225	osmoprotectant transporter	20.9053	11.5813	0.852072	0.4118
SCO0163	Uncharacterized protein	60.1694	33.3398	0.851782	0.3805
SCO7690	Putative ABC transporter ATP binding protein	52.7101	29.2288	0.850685	0.54945
SCO1955	Putative iron sulphur binding protein	52.7593	29.2601	0.850488	0.4864
SCO2899	10 kDa chaperonin	225.802	125.231	0.850464	0.3897
SCO3191	Uncharacterized protein	3651.02	2027.8	0.848384	0.38695
SCO5066	beta-lactamase	37.8533	21.0402	0.847274	0.4263
SCO0960	Putative hydrolase (Putative secreted protein)	43.4654	24.1739	0.846415	0.3948
SCO6088	Putative solute binding transport protein	40.8643	22.741	0.845545	0.5687
SCO6700	Protocatechuate 3 4 dioxygenase beta subunit	34.392	19.1641	0.843667	0.4442
SCO2165	Putative two component system response regulator	115.57	64.4204	0.843178	0.59485
SCO5634	hypothetical protein (pseudogene)	16.3125	9.09298	0.843153	0.799
SCO6586	Succinyl-CoA ligase [ADP-forming] subunit alpha (EC 6 2 1 5)	41.148	22.9518	0.842212	0.6207
SCO6838	Putative monooxygenase	43.2676	24.1366	0.842063	0.3981
SCO0464	Putative integral membrane protein	66.5784	37.1459	0.841852	0.36585
SCO4642	hypothetical protein	18.1169	10.1167	0.840598	0.70025
SCO0707	Putative branched chain amino acid ABC transport permease	106.392	59.4425	0.839819	0.58765
SCO7546	Putative lipoprotein	22.7666	12.7324	0.838409	0.7389
SCO1012	Putative oxidoreductase	116.684	65.3036	0.837372	0.3576
SCO6847	hypothetical protein	40.8291	22.8777	0.83566	0.4569
SCO6321	Putative integral membrane protein	16.9621	9.50567	0.835454	0.4616
SCO6921	Putative membrane protein	53.8489	30.1778	0.83543	0.3933
SCO3427	50S ribosomal protein L31 type B 2	28.4953	15.9823	0.834249	0.80225
SCO4353	hypothetical protein	610.154	342.449	0.833283	0.52775
SCO7588	Putative oxidoreductase	61.4449	34.5508	0.830575	0.4344
SCO1148	Putative ABC transporter	67.4053	37.9283	0.829587	0.56775
SCO0749	dTDP glucose 4 6 dehydratase (EC 4.2.1.46)	62.5366	35.2198	0.828316	0.38365
SCO0356	Probable oxidoreductase	74.0738	41.7459	0.827328	0.4439
SCO6999	hypothetical protein	65.7708	37.0816	0.826741	0.4385
SCO3236	L asparagine oxygenase (EC 1.14.11.39) (L asparagine 3 hydroxylase)	109.648	61.8657	0.825671	0.3725
SCO7517	hypothetical protein	47.1015	26.579	0.825485	0.41095
SCO6924	Putative DNA binding protein	54.6666	30.8697	0.824468	0.41095
SCO6545	probable secreted cellulase	49.1332	27.7658	0.823387	0.6757
SCO7090	hypothetical protein	34.4353	19.4649	0.823014	0.37695
SCO7166	Putative sugar transporter integral membrane protein	30.2342	17.107	0.821599	0.5959
SCO2785	Desferriosxamine biosynthesis	46.8557	26.5121	0.821571	0.5113
SCO6267	putative transcriptional regulator	119.497	67.6347	0.821136	0.34355
SCO0209	Uncharacterized protein	118.438	67.0512	0.820795	0.46475
SCO7570	Putative isomerase	45.6497	25.8461	0.82066	0.4416
SCO0371	Putative secreted protein	55.9528	31.6855	0.820389	0.38205
SCO0280	Uncharacterized protein	72.7926	41.2411	0.81971	0.4693
SCO6535	nitrate reductase subunit alpha NarG	47.585	26.9647	0.819436	0.4536
SCO6664	Putative transcriptional regulator	52.2747	29.6273	0.819182	0.41115
SCO1397	Uncharacterized protein	77.0027	43.6599	0.818601	0.3996
SCO4479	Putative secreted hydrolase	53.5782	30.3828	0.818393	0.40915
SCO0179	Putative zinc-containing dehydrogenase	59.104	33.5388	0.817423	0.42455
SCO5970	Uncharacterized protein	203.137	115.325	0.816743	0.3775
SCO6130	Uncharacterized protein	38.0626	21.6169	0.816215	0.54745
SCO6827	Polyketide synthase	40.4756	22.9909	0.815986	0.39355
SCO1055	Putative sugar hydrolase	47.3086	26.8799	0.815577	0.37405
SCO0254	Uncharacterized protein	84.4481	47.9907	0.815311	0.39055
SCO6428	Putative secreted protein	45.5378	25.881	0.815175	0.43535
SCO2746	Ribose import ATP-binding protein RbsA 2 (EC 3 6 3 17)	54.3811	30.9242	0.81437	0.67425
SCO3534	large ATP-binding protein	42.0312	23.9237	0.813021	0.37845
SCO0484	Putative monooxygenase	61.2398	34.8617	0.812827	0.4258
SCO6918	Uncharacterized protein	45.0865	25.7115	0.810285	0.41145
SCO6854	hypothetical protein	35.8858	20.4694	0.80994	0.4329
SCO5672	Uncharacterized protein	57.4966	32.8127	0.809221	0.5079
SCO5846	Putative secreted protein	34.7448	19.8352	0.808735	0.3839
SCO7681	Putative AMP binding ligase	39.521	22.6018	0.806184	0.41905
SCO6561	Putative respiratory chain oxidoreductase	38.9265	22.2743	0.805375	0.47935
SCO6544	Putative membrane protein	600.941	344.075	0.804498	0.5106
SCO7738	Uncharacterized protein	29.1648	16.7	0.804383	0.5103
SCO0831	Uncharacterized protein	73.3467	42.0015	0.80429	0.7141
SCO6367	ABC transporter ATP binding protein	43.2277	24.7601	0.803941	0.7946
SCO5685	Putative sugar hydrolase	62.8341	35.9942	0.803782	0.3964
SCO4517	Uncharacterized protein	40.5478	23.2382	0.803126	0.7031
SCO3235	ABC transporter	105.82	60.7213	0.801334	0.39575
SCO2360	Putative membrane protein	49.2273	28.2477	0.801326	0.8176
SCO2536	Probable transmembrane transport protein	80.0764	45.973	0.80059	0.63525
SCO0217	Nitrate reductase beta chain NarH2	49.8764	28.6414	0.800255	0.5832
SCO0366	Uncharacterized protein	61.9599	35.592	0.79978	0.48235
SCO5579	Putative transmembrane protein	30.745	17.6676	0.79925	0.4416
SCO1459	Putative amino acid transporter	39.5322	22.7187	0.799148	0.4126
SCO6612	hydrolase	46.9768	27.0092	0.798499	0.4638
SCO6807	Uncharacterized protein	33.9466	19.5256	0.797897	0.40265
SCO5849	Putative tagatose 6 phosphate ketose/aldose isomerase (EC 5.3.1. )	46.8006	26.9246	0.797603	0.6576
SCO7521	Putative secreted peptidase	46.5147	26.7687	0.797138	0.443
SCO6868	Uncharacterized protein	55.1182	31.7754	0.794617	0.4711
SCO5257	Methyltransferase	132.767	76.5513	0.794402	0.3512
SCO0432	Probable secreted peptidase	71.5056	41.2312	0.794322	0.42105
SCO7650	Putative secreted hydrolase	34.295	19.7886	0.79333	0.45465
SCO5121	Putative peptide transport system ATP binding protein	94.2699	54.3967	0.793279	0.39375
SCO5919	hypothetical protein	20.5733	11.8731	0.793077	0.5453
SCO3164	Putative integral membrane protein	94.8809	54.7919	0.792154	0.50855
SCO0301	Putative lipoprotein	36.085	20.842	0.791903	0.45525
SCO3451	Uncharacterized protein	55.5803	32.1062	0.791722	0.51735
SCO7155	Uncharacterized protein	49.1638	28.4012	0.791645	0.4359
SCO6619	Putative dehydrogenase	39.3976	22.7615	0.791511	0.49235
SCO3313	hypothetical protein	71.7509	41.4647	0.791112	0.46895
SCO6701	beta-ketoadipyl-CoA thiolase	63.8098	36.8924	0.790454	0.52685
SCO1559	ABC MetN methionine transporter	68.8971	39.8351	0.790404	0.3983
SCO6363	Putative two component regulator	60.174	34.8024	0.789951	0.67665
SCO3305	Putative membrane protein	62.1207	35.9458	0.789254	0.5999
SCO6882	Putative membrane protein	39.5675	22.9056	0.788612	0.4796
SCO0439	putative membrane protein	67.1174	38.8928	0.787184	0.48155
SCO0826	Uncharacterized protein	45.763	26.5359	0.786239	0.4397
SCO0066	putative integral membrane permease	34.8762	20.2399	0.785038	0.62985
SCO3716	Potassium-transporting ATPase C chain (EC 3 6 3 12)	65.819	38.2025	0.784838	0.41745
SCO0341	Putative large secreted protein	61.1284	35.4835	0.784696	0.4179
SCO6786	Putative oxidoreductase	54.0428	31.391	0.783753	0.61025
SCO0288	Uncharacterized protein	26.3408	15.3115	0.782685	0.84525
SCO2552	Ribosomal RNA small subunit methyltransferase E (EC 2 1 1 193)	113.554	66.0075	0.782679	0.56765
SCO1914	Uncharacterized protein	875.555	509.004	0.78252	0.49925
SCO5779	Two component system sensor	53.2708	30.972	0.782377	0.53085
SCO2490	dehydrogenase	80.1526	46.6049	0.782267	0.46235
SCO3029	Putative L lactate permease	63.3207	36.8388	0.781452	0.4001
SCO3360	Hypothetical protein	86.8427	50.565	0.780265	0.4139
SCO2631	Putative amino acid permease	49.9163	29.0674	0.78011	0.40375
SCO7541	Uncharacterized protein	43.2418	25.1857	0.779822	0.506
SCO2344	Putative integral membrane transport protein	56.9482	33.1773	0.779451	0.3821
SCO1204	Putative aldehyde dehydrogenase	61.5826	35.9042	0.778369	0.39445
SCO0249	Putative monooxygenase	65.0788	37.9511	0.778045	0.4087
SCO1036	Putative phosphotriesterase family protein	78.8809	46.0434	0.776682	0.50585
SCO3717	Potassium-transporting ATPase B chain (EC 3 6 3 12)	82.812	48.3482	0.776379	0.4996
SCO5419	Thioredoxin domain-containing protein	294.662	172.066	0.7761	0.3747
SCO4973	Uncharacterized protein	109.928	64.2329	0.775178	0.3884
SCO7124	Pyruvate dehydrogenase E1 component (EC 1.2.4.1)	38.6483	22.5829	0.775176	0.43425
SCO0164	Putative cation transporting ATPase	69.6311	40.6972	0.774801	0.41625
SCO2196	integral membrane protein	2858.38	1670.84	0.774628	0.5167
SCO0539	Probable sugar transporter membrane protein	43.7493	25.5824	0.774109	0.55815
SCO0185	geranylgeranyl pyrophosphate synthase	93.1318	54.4654	0.773934	0.76135
SCO5402	Putative Asp-rich hydrophilic protein (Putative membrane protein)	96.2696	56.305	0.773817	0.53895
SCO5841	Phosphocarrier protein HPr (EC 2 7 11 -) (Histidine-containing protein)	90.7453	53.0851	0.773518	0.5337
SCO0315	Putative decarboxylase	69.4025	40.6066	0.773274	0.3893
SCO7254	Inositol 2-dehydrogenase (EC 1 1 1 18) (Myo-inositol 2-dehydrogenase) (MI 2-dehydrogenase)	54.2891	31.7652	0.773214	0.4458
SCO2541	Probable transmembrane transport protein	39.3089	23.003	0.773032	0.4406
SCO6234	Secreted beta mannosidase	28.8471	16.884	0.772768	0.44415
SCO5786	Putative secreted hydrolase	67.7026	39.6284	0.772677	0.4192
SCO0210	Uncharacterized protein	70.7553	41.4194	0.772532	0.4635
SCO6967	Beta-ketoadipyl-CoA thiolase	71.907	42.1028	0.772215	0.41175
SCO1694	Putative penicillin acylase	60.0475	35.1782	0.771425	0.37905
SCO6957	Putative integral membrane protein	76.6784	44.9602	0.77017	0.84985
SCO0352	solute-binding protein ABC type	43.3583	25.4258	0.770017	0.411
SCO5932	Extracellular exo alpha L arabinofuranosidase (ABF) (EC 3.2.1.55) (Arabinosidase) (Arabinoxylan arabinofuranohydrolase)	33.2006	19.4775	0.7694	0.5466
SCO0362	Putative racemase	61.6308	36.1581	0.769332	0.6462
SCO6710	Putative glycosyl hydrolase	36.2639	21.2777	0.769191	0.39325
SCO6287	Thioesterase II	72.4905	42.5381	0.769036	0.4508
SCO4211	integrase partial CDS	59.9231	35.1682	0.76884	0.4861
SCO0065	Putative extracellular binding protein	33.3805	19.5982	0.768282	0.64735
SCO5300	Uncharacterized protein	78.0539	45.851	0.767516	0.47025
SCO1322	Uncharacterized protein	102.242	60.0968	0.76662	0.38735
SCO1180	Putative DNA polymerase III beta chain	92.0894	54.1528	0.765999	0.41655
SCO5386	anti-sigma factor antagonist	154.487	90.8669	0.765656	0.45545
SCO3160	Putative integral membrane transport protein	85.4627	50.2919	0.764968	0.4108
SCO0854	Uncharacterized protein	71.1017	41.8415	0.76495	0.41545
SCO0442	Uncharacterized protein	68.2047	40.1497	0.764481	0.66205
SCO7332	1 4 alpha glucan branching enzyme GlgB 2 (EC 2.4.1.18) (1 4 alpha D glucan 1 4 alpha D glucan 6 glucosyl transferase 2) (Alpha (1 >4) glucan branching enzyme 2) (Glycogen branching enzyme 2) (BE 2)	39.4855	23.2463	0.764321	0.3985
SCO7530	Putative regulatory protein	60.1239	35.3981	0.764269	0.4498
SCO1741	Putative secreted serine protease	29.118	17.1573	0.763088	0.49855
SCO7571	hypothetical protein	31.9664	18.8379	0.762918	0.815
SCO1278	Putative ATP/GTP binding protein	37.8604	22.3195	0.762389	0.4451
SCO6333	Putative integral membrane protein	48.8449	28.7962	0.762331	0.5079
SCO5299	Putative membrane protein	24.4343	14.4102	0.761814	0.4636
SCO7283	Putative hydroxylase	54.6474	32.2309	0.76171	0.4678
SCO6858	Uncharacterized protein	29.0141	17.1175	0.761281	0.51245
SCO3165	Hypothetical protein	77.2538	45.588	0.760951	0.665
SCO7586	Putative oxidoreductase	50.7418	29.9563	0.760317	0.4638
SCO0457	Uncharacterized protein	54.3269	32.075	0.760216	0.62675
SCO7183	Putative branched amino acid transport system permease	47.0229	27.7627	0.760216	0.4827
SCO0489	Uncharacterized protein	22.2229	13.1229	0.759966	0.6558
SCO1819	Putative integral membrane protein	114.815	67.8229	0.759473	0.5094
SCO1570	Argininosuccinate lyase	164.336	97.0902	0.759252	0.35785
SCO5102	mutT-like protein	274.314	162.104	0.758914	0.4019
SCO1275	Putative halogenase	25.5958	15.1276	0.758725	0.4407
SCO0522	Putative oxidoreductase	80.6399	47.6816	0.75806	0.44425
SCO4335	hypothetical protein	53.3495	31.578	0.756555	0.66095
SCO1255	G/U mismatch-specific DNA glycosylase. DNA repair	96.5715	57.1779	0.756142	0.466
SCO6872	Uncharacterized protein	36.7789	21.7826	0.755701	0.4825
SCO7342	hypothetical protein	624.534	370.051	0.755055	0.37315
SCO1013	mut-like protein	94.5097	56.0145	0.754661	0.4492
SCO5318	Putative polyketide beta ketoacyl synthase 1 (EC 2.3.1. ) (WhiE ORF III)	48.4726	28.7504	0.753584	0.60555
SCO2113	Bacterioferritin (BFR) (EC 1 16 3 1)	681.755	404.447	0.753302	0.45375
SCO3509	hypothetical protein	44.5155	26.4162	0.752885	0.4553
SCO0470	Putative hydrolase	91.6319	54.3955	0.752363	0.4379
SCO6990	Putative membrane transport protein	44.6799	26.5728	0.749672	0.4793
SCO6893	Uncharacterized protein	62.1339	36.973	0.748911	0.5555
SCO6348	Putative membrane protein	38.5878	22.969	0.748455	0.42905
SCO1855	precorrin-4 C11-methyltransferase	96.7534	57.5989	0.748272	0.4134
SCO7039	ABC transporter ATP-binding protein	45.7909	27.2871	0.74684	0.8425
SCO5480	Oligopeptide ABC transporter ATP-binding protein. specific for the transport of dipeptides. oligopeptides (OppD)	560.763	334.255	0.746443	0.76715
SCO5294	Putative secreted protein	94.2616	56.2224	0.745526	0.62985
SCO7418	cytochrome P450-family protein	40.6032	24.2248	0.745108	0.66065
SCO5516	integral membrane efflux protein	49.7217	29.6693	0.744907	0.3943
SCO3287	serine/arginine rich protein	8.94912	5.34038	0.744803	0.5829
SCO7217	Putative iron transport protein ATP binding component	46.1179	27.5226	0.744712	0.6456
SCO7451	Uncharacterized protein	39.493	23.5833	0.743834	0.48595
SCO0993	Hypothetical protein	94.8132	56.6234	0.743689	0.87865
SCO0215	Uncharacterized protein	74.7818	44.6921	0.742668	0.45115
SCO7577	Putative secreted hydrolase	36.4291	21.781	0.742024	0.47795
SCO3982	Uncharacterized protein	41.8874	25.0623	0.740998	0.61475
SCO6503	Uncharacterized protein	71.6939	42.8998	0.740881	0.6854
SCO1775	Uncharacterized protein harbouring putative Nudix hidrolase domain:pfam00293	143.957	86.2284	0.739399	0.41305
SCO6584	Putative TPP-requiring enzyme	45.6484	27.3433	0.739379	0.43905
SCO5296	Putative tetR family transcriptional regulator	87.3762	52.3545	0.738928	0.4248
SCO6787	Probable acyl CoA dehydrogenase	22.7046	13.609	0.738423	0.763
SCO0880	Putative membrane protein	62.0675	37.2047	0.738353	0.51495
SCO1659	Putative glycerol uptake facilitator protein	38.2263	22.9179	0.738092	0.48565
SCO0788	Uncharacterized protein	873.916	523.954	0.738053	0.45515
SCO0528	Putative lipoprotein	62.4767	37.4633	0.737841	0.4767
SCO1063	Putative sugar transport integral membrane protein	44.2268	26.5342	0.737067	0.4718
SCO2345	Putative peptidodoglycan-binding membrane protein	374.072	224.448	0.736937	0.41765
SCO0488	Putative hydrolase	81.4536	48.8911	0.736407	0.4488
SCO2964	LysR family transcriptional regulator	83.7872	50.3017	0.736122	0.43255
SCO0937	putative UspA homologue	197.895	118.903	0.734945	0.4222
SCO4774	Putative glycerol phosphate dehydrogenase	77.5021	46.573	0.734741	0.4118
SCO2237	Lyase	113.024	67.9231	0.73466	0.47815
SCO7441	Putative transcriptional regulatory protein	46.9204	28.207	0.734162	0.50305
SCO5055	Exodeoxyribonuclease 7 small subunit (EC 3 1 11 6) (Exodeoxyribonuclease VII small subunit) (Exonuclease VII small subunit)	95.4244	57.3863	0.733652	0.6862
SCO7428	flavohemoprotein	53.1248	31.9704	0.732647	0.45455
SCO6916	Putative secreted protein	26.6294	16.0283	0.732398	0.52165
SCO7666	Putative zinc binding oxidoreductase	43.5932	26.2431	0.732164	0.48225
SCO0274	Putative alpha galactosidase SCF85.02	66.7496	40.1987	0.731611	0.44515
SCO7467	Uncharacterized protein	48.9206	29.4675	0.731316	0.47095
SCO2887	Putative membrane protein	22.8975	13.7928	0.731278	0.6416
SCO0051	putative transposase	28.0526	16.9018	0.73096	0.5158
SCO7508	Uncharacterized protein	12.8456	7.74143	0.730598	0.53915
SCO2489	TetR family transcriptional regulator	91.3107	55.0466	0.73013	0.4586
SCO3159	Putative membrane protein	165.431	99.7484	0.729862	0.372
SCO7468	flavin-binding monooxygenase	65.8202	39.6966	0.729515	0.4056
SCO7117	Putative ferredoxin reductase	53.3603	32.1922	0.729055	0.5414
SCO1812	integral membrane transporter	66.7579	40.2763	0.729007	0.44515
SCO7077	Putative integral membrane protein	28.0187	16.9132	0.728239	0.42845
SCO7564	Putative oligopeptide ABC transporter integral membrane protein	50.4847	30.4764	0.728151	0.66435
SCO6360	ABC transporter ATP binding protein	30.8797	18.6575	0.726902	0.5741
SCO0651	Putative gas vesicle synthesis protein	84.4271	51.0569	0.725601	0.5883
SCO6530	Uncharacterized protein	72.9843	44.1556	0.724991	0.5415
SCO0270	Uncharacterized protein	57.2176	34.6526	0.723493	0.74635
SCO4471	possible secreted protein	250.119	151.487	0.723419	0.41455
SCO6941	Uncharacterized protein	67.1602	40.6993	0.722602	0.5534
SCO7034	Putative aminotransferase	55.8574	33.8563	0.722323	0.4449
SCO7362	oxidoreductase	59.613	36.1383	0.722099	0.4649
SCO1710	Putative integral membrane transport protein	41.2103	25.0039	0.720853	0.43535
SCO7607	hydrolase	48.597	29.5356	0.718413	0.4556
SCO5931	Beta xylanase (EC 3.2.1.8)	30.5089	18.5439	0.71828	0.4478
SCO6273	type I polyketide synthase cpkC	43.3919	26.3786	0.718056	0.45935
SCO2451	Putative rod shape determining protein	54.3721	33.0803	0.716894	0.4932
SCO7511	Glyceraldehyde 3-phosphate dehydrogenase	76.125	46.3157	0.716868	0.42925
SCO0571	Hypothetical protein	82.3708	50.1259	0.716575	0.6636
SCO2434	Putative sugar transporter sugar binding protein	50.9535	31.0085	0.716518	0.67525
SCO7374	Putative oxidoreductase	38.2939	23.306	0.716413	0.5099
SCO5687	ABC-type transport system integral membrane protein	30.3892	18.5018	0.715896	0.8398
SCO5265	hypothetical protein	60.1419	36.6202	0.71573	0.4811
SCO2215	Putative two component system sensor kinase	68.7611	41.8758	0.715477	0.5732
SCO7735	Uncharacterized protein	14.2888	8.70574	0.714842	1
SCO6936	haloalkane dehalogenase	33.5257	20.4343	0.714275	0.6594
SCO3332	hypothetical protein	95.5733	58.263	0.714028	0.4441
SCO1621	Glycine betaine transport ATP binding protein	42.0044	25.6073	0.713985	0.67405
SCO0130	Putative beta lactamase	20.5748	12.5577	0.712307	0.5241
SCO5652	Uncharacterized protein	44.8206	27.3626	0.711957	0.5426
SCO7255	Uncharacterized protein	66.1617	40.3967	0.711757	0.4396
SCO1667	Magnesium transport protein CorA	46.554	28.4249	0.711749	0.45825
SCO0813	Putative oxidoreductase	58.879	35.9522	0.711672	0.56425
SCO4600	NADH-quinone oxidoreductase subunit B 2 (EC 1 6 5 11)	81.0232	49.497	0.710993	0.8742
SCO7030	Putative binding protein dependent transport protein	22.0592	13.4812	0.710435	0.86635
SCO2002	hypothetical protein	69.2705	42.3406	0.7102	0.55725
SCO7435	Putative transmembrane transport protein	34.237	20.9304	0.709952	0.50365
SCO5920	DEAD-box RNA helicase	47.1642	28.8345	0.709894	0.45325
SCO0363	Putative integral membrane protein	95.7469	58.5472	0.709625	0.61065
SCO0278	MutT domain containing protein	26.8635	16.4276	0.709527	0.5271
SCO5309	Non homologous end joining protein Ku	64.5035	39.4923	0.707807	0.46565
SCO6881	Putative ATP binding protein	40.079	24.5396	0.707738	0.45495
SCO7346	Putative membrane transport protein	28.3465	17.3678	0.706754	0.5036
SCO4244	hypothetical protein	139.363	85.3994	0.706549	0.67595
SCO0211	Uncharacterized protein	38.8976	23.8453	0.705979	0.5394
SCO0555	Putative membrane bound oxidoreductase	52.8323	32.3899	0.705878	0.4548
SCO7119	Putative dehydrogenase	60.6834	37.2097	0.705623	0.49085
SCO5670	Putative polyamine ABC transporter integral memb rane protein	51.439	31.5422	0.705577	0.46135
SCO4243	putative secreted protein	168.721	103.526	0.704646	0.86025
SCO7031	Beta-D-xylosidase	52.0809	31.967	0.704171	0.62445
SCO6985	Uncharacterized protein	52.8351	32.43	0.704169	0.6091
SCO2203	Uncharacterized protein	78.6048	48.2482	0.704142	0.5079
SCO1584	Uncharacterized protein	75.8053	46.575	0.702741	0.6706
SCO6302	Uncharacterized protein	21.4964	13.2093	0.702539	1
SCO1226	Putative bifunctional protein	41.566	25.5456	0.702328	0.4439
SCO6495	Putative dehydrogenase	41.4577	25.487	0.701876	0.48775
SCO3166	Membrane transport protein	62.8776	38.6571	0.701813	0.4592
SCO1865	Diaminobutyrate 2 oxoglutarate transaminase (EC 2.6.1.76) (DABA aminotransferase) (Diaminobutyrate 2 oxoglutarate aminotransferase) (L 2 4 diaminobutyric acid transaminase)	27.2209	16.7364	0.701728	0.49505
SCO7229	Putative membrane protein	43.4855	26.7488	0.701062	0.5073
SCO3528	Uncharacterized protein	72.8858	44.8363	0.70097	0.46495
SCO6108	Esterase	81.9258	50.448	0.69952	0.405
SCO4170	hypothetical protein	76.1961	46.9221	0.699449	0.8417
SCO7086	Putative MerR family transcriptional regulator	56.0197	34.505	0.699128	0.53555
SCO7223	Putative monooxygenase	55.7118	34.3188	0.698986	0.4941
SCO7547	Putative sulfatase	35.4406	21.8347	0.698782	0.6326
SCO1279	possible secreted protein	35.1211	21.6394	0.698678	0.5354
SCO7035	Succinate semialdehyde dehydrogenase	48.2397	29.738	0.697914	0.47155
SCO1444	chitinase	34.9744	21.5726	0.697099	0.44375
SCO2446	Putative secreted peptidase	76.5223	47.2048	0.696947	0.4885
SCO3224	Putative ABC transporter ATP binding protein	58.1825	35.8974	0.696705	0.47235
SCO6966	Putative lipase	70.1647	43.2939	0.696579	0.49155
SCO5056	exodeoxyribonuclease VII large subunit	97.891	60.4042	0.696528	0.42195
SCO0103	Putative flavohemoprotein	75.1302	46.3703	0.696192	0.5556
SCO6785	Probable fatty acid co A racemase	55.2608	34.1094	0.696086	0.64455
SCO5389	Hypothetical protein	374.322	231.135	0.695547	0.4513
SCO6224	Probable secreted protein	75.4236	46.584	0.695181	0.67415
SCO7566	Putative oligopeptide ABC transporter ATP binding protein	42.9452	26.5263	0.695072	0.7607
SCO0053	putative transposase	42.7654	26.4176	0.694943	0.76365
SCO4264	aminoglycoside phosphotransferase	292.79	180.896	0.694709	0.3972
SCO2511	Uncharacterized protein	20.2852	12.5368	0.694257	0.54495
SCO0427	hydrolase	75.2129	46.4868	0.694159	0.49045
SCO7819	Putative integral membrane protein	34.339	21.2329	0.693548	0.5387
SCO1569	oxidoreductase	103.693	64.1275	0.693297	0.41165
SCO7256	Putative protease (Putative secreted protein)	44.8597	27.7607	0.692375	0.4624
SCO6780	Putative secreted protein	36.4818	22.5844	0.69185	0.50305
SCO7116	Uncharacterized protein	54.3229	33.6365	0.691532	0.6856
SCO1999	Uncharacterized protein	84.7428	52.4994	0.690788	0.47365
SCO0689	Putative oxidoreductase iron sulphur binding subunit	51.208	31.7249	0.690754	0.68205
SCO7538	Putative LysR family transcriptional regulator	64.3408	39.8747	0.69026	0.46785
SCO0594	Putative methyltransferase	82.2896	51.0292	0.689389	0.48075
SCO1617	putative transporter	71.1391	44.1231	0.68911	0.6059
SCO4986	D-aminoacylase	74.1412	45.9928	0.688869	0.44005
SCO6470	Uncharacterized protein	755.629	468.866	0.688502	0.4899
SCO3153	hypothetical protein	131.535	81.6285	0.688306	0.4469
SCO0252	oxidoreductase	41.2794	25.6248	0.68788	0.49605
SCO0034	Uncharacterized protein	22.33	13.8667	0.687362	0.5974
SCO2906	Putative PTS transmembrane component	35.2774	21.9119	0.687031	0.4775
SCO7017	Putative membrane protein	45.5975	28.3227	0.687	0.51445
SCO7373	Predicted ATPase of the ABC class	53.2549	33.0817	0.686881	0.80485
SCO4022	Putative glycosyl transferase	78.2651	48.6198	0.686826	0.66555
SCO6856	Uncharacterized protein	48.1062	29.893	0.686418	0.6959
SCO5251	Acetyltransferase	93.4093	58.0559	0.686123	0.47645
SCO7309	Putative membrane transport protein	45.5821	28.3341	0.68593	0.49315
SCO5647	ABC transporter integral membrane protein	61.8261	38.4326	0.685885	0.5686
SCO3923	Uncharacterized protein	27.9706	17.3949	0.685253	0.5911
SCO4782	hypothetical protein	83.0932	51.6763	0.685226	0.474
SCO3633	ABC transporter ATP-binding protein	63.6927	39.6342	0.684381	0.7407
SCO6383	Putative integral membrane protein	16.2773	10.1318	0.683972	0.5359
SCO4740	Glutamine--fructose-6-phosphate aminotransferase [isomerizing] (EC 2 6 1 16)	74.7829	46.5607	0.683595	0.4216
SCO1680	gluconate permease	49.122	30.5983	0.682919	0.473
SCO7178	Putative transcriptional regulatory protein	58.3083	36.3231	0.682817	0.7993
SCO0031	cytochrome oxidase assembly factor	47.9085	29.8785	0.681174	0.66875
SCO0449	Possible secreted solute binding lipoprotein	20.4643	12.7657	0.680834	0.52505
SCO4936	Putative ABC transporter ATP binding protein	73.3972	45.8039	0.680255	0.5011
SCO3517	Putative ATP binding protein	68.67	42.8584	0.680103	0.43995
SCO0505	Putative large multifunctional secreted protein	81.2558	50.7383	0.679397	0.4192
SCO6020	Putative transcriptional regulator	82.3121	51.4217	0.678728	0.4572
SCO5937	Uncharacterized protein	57.2339	35.7601	0.678517	0.79915
SCO1340	hypothetical protein	710.715	444.076	0.678463	0.43805
SCO4981	hypothetical protein	88.8631	55.5252	0.678441	0.5477
SCO6675	possible DNA-binding protein	204.837	128.045	0.677824	0.426
SCO6111	Putative oligopeptide ABC transporter ATP binding protein	60.2849	37.6859	0.677772	0.6712
SCO6471	Putative citratelyase	63.216	39.5307	0.677317	0.654
SCO3424	BldB homologue	89.4926	55.9712	0.677085	0.58135
SCO6093	Putative secreted protein	62.2426	38.9366	0.676776	0.5282
SCO4938	Putative ECF sigma factor	77.479	48.4903	0.67611	0.5062
SCO0628	Putative secreted protein	76.6183	47.9732	0.67546	0.4374
SCO0825	Putative transmembrane transport protein	84.1525	52.6933	0.675386	0.65985
SCO0984	Putative 3 hydroxyacyl CoA dehydrogenase	33.0016	20.666	0.675275	0.71735
SCO3472	Putative transposase remnant	114.239	71.5488	0.675052	0.58305
SCO7409	Putative binding protein dependent transport protein	39.5861	24.794	0.675004	0.4874
SCO1207	Biflaviolin synthase CYP158A2 (EC 1.14.21.7) (Cytochrome P450 158A2) (CYP158A2)	57.7564	36.1844	0.674613	0.68325
SCO2851	Putative membrane protein	89.3946	56.0331	0.673909	0.51205
SCO2905	Hypothetical protein	362.926	227.643	0.672903	0.55345
SCO5129	Putative ABC transporter ATP-binding protein	68.4387	42.9277	0.672903	0.70635
SCO7683	non-ribosomal peptide synthase	33.5357	21.0445	0.672257	0.77565
SCO0475	ABC transporter protein integral membrane subunit	80.5226	50.5996	0.670266	0.504
SCO2651	Putative dehydrogenase/reductase (Putative secreted protein)	54.7277	34.392	0.6702	0.53425
SCO5468	Transmembrane transport protein	41.1777	25.8786	0.670104	0.49505
SCO6296	Uncharacterized protein	61.4058	38.5914	0.670096	0.87015
SCO6913	Uncharacterized protein	32.3726	20.3462	0.670015	0.5901
SCO3252	Replication initiator protein	54.7445	34.4071	0.670007	0.52655
SCO4145	ppk polyphosphate kinase	92.4167	58.1014	0.669579	0.42225
SCO5792	Putative transmembrane protein	169.089	106.34	0.669105	0.46195
SCO6824	phosphonopyruvate decarboxylase (fragment)	41.0638	25.8269	0.668995	0.62235
SCO6630	hypothetical protein	167.284	105.213	0.668981	0.6626
SCO2414	Putative secreted protein	55.6636	35.013	0.668843	0.82415
SCO4218	Putative small hydrophilic protein	1758.22	1106.75	0.667791	0.5192
SCO4917	Purine nucleoside phosphorylase	151.162	95.2411	0.666442	0.42815
SCO1849	cobN. Protein involved in porphyrin and chlorophyll metabolism. vitamin B12 metabolism	83.9346	52.9085	0.665766	0.71765
SCO0613	Arginine deiminase (ADI) (EC 3.5.3.6) (Arginine dihydrolase) (AD)	47.1431	29.7208	0.665576	0.4964
SCO0095	Uncharacterized protein	50.781	32.0486	0.664028	0.54525
SCO2464	Putative ABC transporter	177.156	111.806	0.664022	0.60605
SCO1832	Putative membrane protein	86.1671	54.3831	0.663977	0.57785
SCO6115	Putative ROK family transcriptional regulator	57.9459	36.5874	0.66336	0.4887
SCO6736	Putative metallopeptidase	150.717	95.1715	0.663246	0.4673
SCO0262	LysR family transcriptional regulator	86.1549	54.4039	0.663224	0.4653
SCO4286	Solute-binding protein	47.898	30.2612	0.662494	0.4716
SCO6300	Putative secreted hydrolase	70.3094	44.4569	0.661311	0.44195
SCO7450	Putative secreted protein	44.1684	27.9373	0.660821	0.5545
SCO7563	Putative ABC transporter solute binding lipoprotein	51.3985	32.5303	0.659942	0.5498
SCO2584	Possible membrane protein	288.004	182.294	0.659821	0.4186
SCO6661	Glucose-6-phosphate 1-dehydrogenase	40.298	25.5101	0.659641	0.6949
SCO7023	Uncharacterized protein	63.8515	40.4453	0.658749	0.4828
SCO2393	Aldose 1-epimerase (EC 5 1 3 3) (Galactose mutarotase)	72.7621	46.102	0.658359	0.4695
SCO7462	Probable membrane transporter protein	42.2045	26.7414	0.658319	0.53915
SCO4259	Putative AAA family ATPase	84.9993	53.859	0.658264	0.44805
SCO0636	Putative ABC transporter ATP binding protein	65.1498	41.2865	0.658091	0.4609
SCO7705	Putative oxidoreductase	45.7335	28.9828	0.658055	0.485
SCO0092	putative transposase	10.654	6.75259	0.657889	0.6474
SCO2404	Sugar-binding receptor	345.427	218.935	0.657879	0.5211
SCO7274	hypothetical protein	69.148	43.8397	0.657448	0.4681
SCO7682	non-ribosomal peptide synthase	48.1558	30.5415	0.656939	0.6916
SCO4878	Putative glycosyltransferase	61.1328	38.7751	0.656816	0.68785
SCO3500	Uncharacterized protein	64.3634	40.8243	0.656813	0.4498
SCO5240	WblE	1094.72	694.375	0.656774	0.49365
SCO1221	Putative AsnC-family regulatory protein	74.9179	47.5392	0.656192	0.5209
SCO6219	Ser/Thr protein kinase	198.228	125.865	0.655281	0.5325
SCO2418	Putative secreted protein	40.0667	25.4433	0.655119	0.86505
SCO1245	adenosylmethionine--8-amino-7-oxononanoate transaminase	62.2051	39.5069	0.654929	0.6794
SCO1059	Beta glucosidase (EC 3.2.1.21)	47.1581	29.9535	0.654784	0.48655
SCO0601	Non homologous end joining protein Ku	48.871	31.0533	0.654233	0.506
SCO1083	Putative flavin dependent reductase	96.5304	61.3429	0.654087	0.5263
SCO6457	Beta galactosidase (EC 3.2.1.23) (Lactase)	66.2451	42.105	0.653821	0.43055
SCO7055	Putative methyltransferase	76.7737	48.8105	0.65342	0.5307
SCO1412	hypothetical protein	57.4345	36.5198	0.65324	0.69905
SCO3915	Putative transmembrane efflux protein	70.0772	44.5642	0.65306	0.47245
SCO0811	Ribose import ATP binding protein RbsA 1 (EC 3.6.3.17)	66.089	42.036	0.652785	0.62985
SCO0313	Putative transmembrane transport protein	53.7073	34.1767	0.652104	0.65255
SCO0896	Putative oxidoreductase	51.1381	32.5422	0.652088	0.60745
SCO7144	Putative ECF sigma factor	41.348	26.3173	0.651808	0.55165
SCO2751	Uncharacterized protein	64.1088	40.8049	0.651782	0.6769
SCO7002	Probable amino acid/metabolite permease	69.05	43.9549	0.651618	0.4322
SCO0893	Putative membrane protein	61.6258	39.2476	0.650929	0.52215
SCO0889	Putative LysR family transcriptional regulatory protein	82.7216	52.7277	0.649703	0.4885
SCO7272	Putative isomerase	49.5557	31.5934	0.649429	0.57535
SCO1448	transport protein	66.9666	42.6964	0.649329	0.51705
SCO7236	Ubiquinol cytochrome C reductase cytochrome subunit B	24.3456	15.5288	0.648718	0.81585
SCO0706	Putative lipoprotein	38.14	24.3281	0.648681	0.8008
SCO0136	Putative integral membrane protein	35.8839	22.9053	0.647654	0.49705
SCO6869	Predicted glycosyltransferases	32.3577	20.6565	0.647515	0.7754
SCO1660	Gglycerol kinase. Glycerolipid metabolism	59.1641	37.7745	0.64731	0.47655
SCO5069	Putative oxidoreductase	73.462	46.9151	0.646946	0.5018
SCO1740	Putative membrane protein	80.7798	51.5955	0.64675	0.50485
SCO0832	Uncharacterized protein	85.2112	54.4387	0.64641	0.74645
SCO2387	ACP S-malonyltransferase	196.278	125.446	0.645829	0.42965
SCO0111	Putative oxidoreductase	29.2039	18.6771	0.644895	0.5584
SCO2515	Putative lipoprotein	88.206	56.4318	0.644368	0.50045
SCO1330	Putative fatty acid CoA ligase	31.9745	20.4593	0.644166	0.5255
SCO7102	Uncharacterized protein	79.3941	50.8212	0.6436	0.5071
SCO6546	Putative secreted cellulase	35.2975	22.5994	0.643282	0.47115
SCO4510	Uncharacterized protein	58.3012	37.3302	0.643184	0.55415
SCO1046	metal transporter ATPase	68.1749	43.6588	0.64297	0.4871
SCO6114	Putative ABC-type transport system	39.0449	25.0053	0.642902	0.4756
SCO3460	Putative oxidoreductase	76.344	48.916	0.642208	0.6739
SCO0894	Putative membrane protein	47.0773	30.1712	0.641863	0.51885
SCO7163	Putative transferase	28.4357	18.2244	0.641836	0.74065
SCO5791	tRNA dimethylallyltransferase (EC 2 5 1 75)	60.6112	38.8594	0.64132	0.5028
SCO5313	Possible membrane protein	76.3054	48.9339	0.640952	0.4862
SCO7139	aldehyde dehydrogenase	36.0274	23.1135	0.640361	0.5116
SCO5943	Putative hydrolase	57.4628	36.8666	0.640317	0.78195
SCO2184	transcriptional regulator	115.539	74.1371	0.640116	0.4638
SCO4608	NADH dehydrogenase subunit NuoN2	112.008	71.8744	0.64005	0.7116
SCO6250	Putative transport protein	55.6347	35.7093	0.639688	0.56035
SCO0199	Alcohol dehydrogenase	61.3014	39.3535	0.639429	0.5155
SCO6592	Putative secreted protein	194.596	124.947	0.639168	0.84075
SCO3995	Partial putative replication initiator protein (Fragment)	58.8848	37.8286	0.638419	0.5645
SCO3952	hypothetical protein	48.6663	31.2673	0.638268	0.8524
SCO0047	transcriptional regulator MarR family	64.5856	41.4996	0.638117	0.48455
SCO2142	Putative two component sensor kinase	54.0789	34.7496	0.638067	0.5419
SCO3690	hydrolase	36.4036	23.3924	0.638041	0.75795
SCO4158	putative LacI-family regulatory protein	121.226	77.9112	0.637794	0.4452
SCO2405	Putative sugar-transport ATP binding protein	112.099	72.0455	0.637788	0.6579
SCO7221	Putative polyketide synthase	56.2638	36.165	0.637614	0.51485
SCO5327	Putative transposase	27.3813	17.6023	0.637428	0.56445
SCO7495	hypothetical protein	34.6874	22.2995	0.637403	0.5685
SCO4364	hypothetical protein	117.119	75.3124	0.637014	0.5487
SCO5528	Putative transcriptional regulator	97.1364	62.4856	0.636488	0.4879
SCO1538	Putative transport system membrane protein	23.1882	14.9192	0.636221	0.61575
SCO0331	Putative short chain oxidoreductase (Putative secreted protein)	58.0503	37.3772	0.635144	0.5478
SCO7687	Putative thioesterase	60.9826	39.2697	0.63498	0.68645
SCO6703	3-oxoadipate CoA-transferase subunit A	44.9249	28.9327	0.634815	0.7481
SCO7318	hypothetical protein	54.289	34.9705	0.634522	0.4651
SCO3691	regulatory protein	62.4329	40.2189	0.634434	0.56615
SCO0114	putative transposase	67.2963	43.3662	0.633958	0.49715
SCO7542	putative secreted protein	32.5123	20.9513	0.633947	0.5018
SCO0812	Putative sugar isomerase	31.9459	20.5864	0.633941	0.5321
SCO4216	Uncharacterized protein	200.681	129.424	0.632803	0.6157
SCO2630	Putative biotin synthase	80.0267	51.6115	0.63279	0.5374
SCO3791	Uncharacterized protein	927.225	598.35	0.63193	0.5703
SCO3176	conjugal transfer protein	114.236	73.7182	0.631926	0.43845
SCO6218	Putative phosphoglycerate mutase	181.891	117.378	0.631917	0.47385
SCO2431	Alpha L arabinofuranosidase	46.9473	30.3002	0.631714	0.49715
SCO0605	Putative araC family transcriptional regulator	77.9811	50.3443	0.631297	0.48965
SCO2752	Putative oxidoreductase	45.8659	29.6117	0.631255	0.7208
SCO5130	ABC transporter integral membrane protein	47.646	30.7617	0.631222	0.8223
SCO0947	Putative integral membrane protein	66.8016	43.1308	0.631164	0.4739
SCO6299	Putative TetR family transcriptional regulator	71.9824	46.4796	0.631047	0.5008
SCO1193	TetR family transcriptional regulator	68.2539	44.0803	0.630776	0.56775
SCO0785	Putative integral membrane protein	88.6017	57.2255	0.630675	0.63865
SCO6064	Probable ABC transport permease	54.2385	35.0377	0.63041	0.80555
SCO0472	Putative secreted protein	40.5408	26.1922	0.630235	0.72135
SCO0435	Aminotransferase	52.3947	33.8522	0.630172	0.6416
SCO5974	Putative integral membrane ion exchanger	60.4146	39.0381	0.630017	0.50235
SCO1363	Putative integral membrane protein	75.5761	48.8906	0.628373	0.5207
SCO1851	cob(I)yrinic acid a.c-diamide adenosyltransferase	207.581	134.298	0.628237	0.877
SCO0326	Uncharacterized protein	69.2	44.7794	0.627938	0.5142
SCO7562	Putative transcriptional regulator	63.1562	40.875	0.627706	0.63325
SCO2011	Branched chain amino acid transport ATP-binding protein	471.566	305.2	0.627702	0.63
SCO1602	Uncharacterized protein	66.1054	42.7953	0.627316	0.52335
SCO1208	Uncharacterized protein	20.7586	13.4453	0.62661	0.82135
SCO5339	Putative plasmid transfer protein	44.774	29.0112	0.626052	0.5226
SCO5000	Uncharacterized protein	1154.14	747.985	0.625732	0.56725
SCO6929	Uncharacterized protein	47.3047	30.665	0.625389	0.71565
SCO5948	Putative oxidoreductase	32.153	20.8493	0.624955	0.6785
SCO5912	Probable secreted protease	26.0877	16.9165	0.624937	0.47605
SCO0329	Putative esterase	108.917	70.6481	0.624506	0.45385
SCO3510	Methyltransferase (EC 2.1.1. )	17.7936	11.5439	0.624228	0.60225
SCO6880	Putative lipoprotein	47.9441	31.1088	0.62403	0.52485
SCO7740	insertion element	53.3053	34.5877	0.62402	0.66485
SCO1007	oxidoreductase	37.0526	24.0429	0.623961	0.5181
SCO3237	Uncharacterized protein	89.6259	58.1612	0.623859	0.51305
SCO3948	Putative two component sensor	78.6181	51.0327	0.62344	0.48975
SCO6075	hypothetical protein	74.0259	48.0616	0.623146	0.5643
SCO5997	Putative secreted protein	48.6771	31.6139	0.622687	0.56575
SCO0451	Uncharacterized protein	65.5412	42.594	0.62175	0.541
SCO3532	Uncharacterized protein	37.0386	24.0723	0.621652	0.81845
SCO0922	Succinate dehydrogenase/fumarate reductase iron-sulfur subunit	65.7054	42.7072	0.621532	0.7082
SCO7300	Uncharacterized protein	55.3769	35.9952	0.621481	0.49045
SCO0991	Uncharacterized protein	250.67	162.988	0.621025	0.86665
SCO0142	Uncharacterized protein	65.8234	42.8032	0.620881	0.4848
SCO5259	Permease	77.6512	50.4956	0.62085	0.6096
SCO2881	Uncharacterized protein	180.649	117.491	0.62063	0.6668
SCO4261	Bacterial regulatory proteins. luxR family	99.9332	65.0505	0.619404	0.53385
SCO6434	Putative oxidoreductase	44.8049	29.1791	0.618722	0.6625
SCO7176	Putative secreted peptidase	48.8023	31.7915	0.61831	0.52
SCO1009	Putative transposase	25.7788	16.7949	0.618159	0.5801
SCO2917	Nicotinate phosphoribosyltransferase (EC 6 3 4 21)	78.5328	51.1653	0.618131	0.49575
SCO7543	Putative Crp family transcriptional regulator	62.584	40.7862	0.617714	0.52485
SCO1547	Putative anthranilate synthase	71.3839	46.5244	0.617611	0.6591
SCO6673	Uncharacterized protein	64.3634	41.9581	0.617289	0.7094
SCO5602	UPF0102 protein SCO5602	68.1284	44.4231	0.616947	0.83145
SCO5930	Possible NTP pyrophosphohydrolase	28.5717	18.6304	0.616928	0.58775
SCO0919	Uncharacterized protein	35.9762	23.4604	0.616814	0.5297
SCO6235	Uncharacterized protein	300.843	196.236	0.616424	0.8783
SCO5679	Aldehyde dehydrogenase	74.838	48.8292	0.616027	0.4689
SCO4024	Putative integral membrane efflux protein	76.5157	49.9282	0.6159	0.51365
SCO1282	Putative oxidoreductase	54.5041	35.5715	0.615642	0.7788
SCO2470	deoxyguanosinetriphosphate triphosphohydrolase-like protein	86.8719	56.7175	0.615096	0.49525
SCO3479	Beta-galactosidase (EC 3 2 1 23) (Lactase)	57.7583	37.726	0.614468	0.4641
SCO7815	Putative TetR family transcriptional regulator	51.0009	33.334	0.613527	0.531
SCO1845	Phosphate transporter	73.8021	48.2435	0.613326	0.4852
SCO6505	Probable gas vesicle protein GvpJ 1	17.3795	11.3661	0.612648	0.7149
SCO1522	glutamine amidotransferase subunit PdxT	51.3894	33.6134	0.612432	0.56515
SCO7188	Putative secreted peptidase	49.0905	32.11	0.612418	0.49255
SCO0465	Non-heme chloroperoxidase (Chloride peroxidase)	58.4319	38.2336	0.611914	0.5206
SCO6441	aldehyde dehydrogenase	61.9504	40.5632	0.610941	0.51795
SCO1371	Putative oxidoreductase	80.0788	52.4425	0.610683	0.52775
SCO5449	ABC transporter	68.3809	44.8142	0.609639	0.76985
SCO7523	Putative chaperone	28.4616	18.655	0.609454	0.54515
SCO6970	Putative membrane transport protein	36.7861	24.1156	0.609193	0.56515
SCO4380	Putative acetyl/propionyl CoA carboxylase beta subunit	64.4016	42.2336	0.608706	0.4879
SCO0184	Uncharacterized protein	56.5493	37.0861	0.60863	0.8137
SCO6830	Putative ArsR family transcriptional regulator	347.703	228.044	0.608546	0.53265
SCO4292	Uncharacterized protein	87.0559	57.112	0.60815	0.5139
SCO6437	Uncharacterized protein	45.2909	29.7224	0.607674	0.54375
SCO5845	Thymidine kinase (EC 2 7 1 21)	49.1383	32.2509	0.607508	0.5416
SCO6008	Probable transcriptional repressor protein	107.864	70.8096	0.607202	0.4574
SCO1190	export protein	79.2715	52.0663	0.606454	0.54255
SCO4159	Transcriptional regulatory protein GlnR	393.988	258.786	0.606391	0.48885
SCO3068	Putative RNA polymerase sigma factor (SigI protein)	72.4732	47.6138	0.606069	0.5056
SCO6878	Bacterial conjugation protein TrwB	47.9688	31.5199	0.605835	0.51775
SCO1118	integral membrane protein	75.6201	49.7079	0.605295	0.5168
SCO4250	Uncharacterized protein	26.5406	17.4469	0.605229	0.5013
SCO3693	Uncharacterized protein	105.79	69.6143	0.603744	0.5293
SCO6808	Putative ArsR-family transcriptional regulator	741.459	487.924	0.603711	0.50335
SCO2421	Putative ABC transporter integral membrane protein	54.523	35.9035	0.602742	0.63765
SCO1848	Cobyric acid synthase	99.8069	65.7264	0.602666	0.83725
SCO7224	Putative integral membrane protein	44.62	29.3862	0.602552	0.61225
SCO0453	Probable secreted solute binding lipoprotein	57.2677	37.7164	0.60253	0.5202
SCO0030	putative cell division protein FtsN	33.949	22.3654	0.602099	0.7047
SCO7725	Uncharacterized protein	55.5664	36.6217	0.601514	0.53805
SCO0287	Putative regulatory protein	63.4311	41.8083	0.6014	0.6526
SCO6894	Uncharacterized protein	36.5109	24.0738	0.600866	0.73775
SCO5293	Possible oxygenase subunit	123.512	81.4433	0.600788	0.60295
SCO3459	Hypothetical potein SCE46.16c	92.0909	60.7279	0.600698	0.68485
SCO6690	Putative transmembrane transport protein	35.0911	23.1405	0.600685	0.55215
SCO4341	Uncharacterized protein	6.41422	4.23029	0.600517	0.68705
SCO3533	Uncharacterized protein	33.3115	21.9708	0.600432	0.8148
SCO6274	type I polyketide synthase cpkb	47.8658	31.5728	0.60031	0.57185
SCO3440	Uncharacterized protein	73.8853	48.7416	0.600133	0.60725
SCO0923	Succinate dehydrogenase flavoprotein subunit	47.3682	31.2552	0.599821	0.55595
SCO6666	Putative membrane protein SCO6666	43.4793	28.7054	0.599005	0.525
SCO3064	Putative peptide transporter	98.3968	64.963	0.598992	0.48535
SCO6095	Putative ABC transporter ATP binding protein	44.0435	29.0799	0.598907	0.7267
SCO6789	Putative fatty oxidation protein	37.837	24.9902	0.598434	0.50755
SCO7038	hypothetical protein	56.3251	37.2101	0.598085	0.48235
SCO5451	ABC transporter	57.4763	37.975	0.59792	0.78345
SCO6986	DNA-binding protein	54.9939	36.3435	0.597576	0.553
SCO1137	Putative two component system histidine kinase	75.1457	49.6694	0.597334	0.62085
SCO6798	Uncharacterized protein	86.471	57.1802	0.596702	0.83045
SCO6024	transferase	37.2509	24.6356	0.596527	0.7396
SCO3227	aminotransferase	89.436	59.1542	0.596375	0.64555
SCO1614	transcriptional regulator	37.1535	24.574	0.596364	0.5969
SCO7710	Putative phosphotransferase	33.6277	22.2544	0.595559	0.54935
SCO0173	hypothetical protein	42.3194	28.0071	0.595525	0.5952
SCO2756	Predicted permease	85.0288	56.2888	0.595104	0.68265
SCO5211	Putative ribosome biogenesis GTPase RsgA (EC 3 6 1 -)	85.7281	56.7524	0.595087	0.49545
SCO7500	Putative allantoin permease	24.3534	16.1258	0.594749	0.52895
SCO6801	Putative LysR-family transcriptional regulator	59.8296	39.6175	0.594722	0.55325
SCO0188	methylesterase	69.049	45.7234	0.594688	0.85335
SCO0438	Pyrrolidone-carboxylate peptidase (EC 3 4 19 3) (5-oxoprolyl-peptidase) (Pyroglutamyl-peptidase I) (PGP-I) (Pyrase)	53.6824	35.5521	0.594516	0.784
SCO7417	cytochrome P450-family protein	43.2449	28.6505	0.593971	0.64825
SCO6667	Putative two component regulator	50.4501	33.426	0.593886	0.7812
SCO3326	Putative epimerase	112.549	74.5968	0.593365	0.46995
SCO2616	Hypothetical protein	187.946	124.578	0.593273	0.4925
SCO0090	Putative transposase (Fragment)	42.811	28.3894	0.592628	0.60465
SCO3515	Putative integral membrane protein	68.7877	45.6476	0.591613	0.54065
SCO5151	Uncharacterized protein	270.27	179.396	0.591254	0.492
SCO6206	Oxidoreductase	47.5193	31.5418	0.591247	0.56065
SCO5954	Chitinase (Putative secreted protein)	48.1226	31.957	0.590583	0.498
SCO1954	Uncharacterized protein	67.1975	44.6329	0.5903	0.524
SCO5868	Deoxyuridine 5 -triphosphate nucleotidohydrolase (dUTPase) (EC 3 6 1 23) (dUTP pyrophosphatase)	421.148	279.729	0.590296	0.53165
SCO0981	Putative DNA binding protein	81.0366	53.8448	0.589766	0.4759
SCO6702	Putative 3 oxoadipate CoA transferase subunit B	27.3253	18.1578	0.589643	0.84395
SCO6067	Uncharacterized protein	84.9898	56.4778	0.589605	0.5942
SCO5027	hypothetical protein	86.0434	57.2173	0.588613	0.5245
SCO0433	Putative transcriptional regulator	62.6323	41.6564	0.588369	0.5312
SCO6370	Putative integral membrane protein	61.5956	40.9746	0.588096	0.5417
SCO0983	Malate synthase (EC 2.3.3.9)	42.4149	28.2241	0.587643	0.58875
SCO7099	Putative RNA polymerase sigma factor	53.3026	35.4703	0.587596	0.56935
SCO1969	DNA-methyltransferase	187.267	124.625	0.587501	0.5016
SCO2850	Putative 2-hydroxyhepta-2 4-diene-1 7-dioate isomerase	76.3841	50.8486	0.587065	0.5242
SCO5223	Epi isozizaene 5 monooxygenase/(E) beta farnesene synthase (EC 1.14.13.106) (EC 4.2.3.47) (Cytochrome P450 170A1) (CYP170A1)	67.7713	45.1216	0.586856	0.6479
SCO3090	ABC transporter integral membrane protein	55.3211	36.8354	0.586738	0.5133
SCO6109	probable secreted hydrolase	90.5267	60.2782	0.586707	0.476
SCO6454	ABC transporter ATP-binding protein	124.097	82.6469	0.586431	0.8926
SCO6232	Beta-mannosidase	45.8954	30.5741	0.58604	0.5899
SCO5935	Putative membrane protein	63.857	42.5411	0.585986	0.59295
SCO4525	hypothetical protein	124.275	82.7948	0.585927	0.69765
SCO4694	Uncharacterized protein	59.6791	39.7699	0.58555	0.68715
SCO3640	AbsA2 Streptomyces coelicolor two-component system regulator	67.4133	44.9368	0.585135	0.86965
SCO0208	Pyruvate phosphate dikinase	48.9309	32.6243	0.584795	0.53855
SCO1989	aminopeptidase	128.475	85.7127	0.583905	0.488
SCO6922	Transcriptional regulator WhiB	19.4119	12.9554	0.583388	0.8797
SCO0042	Uncharacterized protein	55.4848	37.035	0.583202	0.62325
SCO7382	hypothetical protein	63.6596	42.4966	0.58303	0.6532
SCO5010	Putative integral membrane protein	148.693	99.3039	0.582409	0.47735
SCO6447	Putative NAD(P)H oxidoreductase	44.7765	29.9061	0.582303	0.5568
SCO6465	Uncharacterized protein	61.4328	41.0323	0.582249	0.5724
SCO1977	Putative glutamate synthase small subunit	93.1765	62.2513	0.581863	0.48595
SCO1826	Putative membrane protein	83.9152	56.0681	0.581751	0.5407
SCO7490	Putative oxidoreductase	49.2333	32.9019	0.581461	0.54865
SCO7747	Uncharacterized protein	10.2844	6.87297	0.581447	0.58475
SCO0530	Putative transcriptional regulator	52.675	35.2035	0.581398	0.56085
SCO3703	Putative substrate binding protein	120.353	80.4445	0.581204	0.5484
SCO2415	Putative secreted protein	48.0256	32.1023	0.581127	0.8514
SCO6887	Uncharacterized protein	31.2576	20.8965	0.580945	0.7793
SCO7711	Putative two component system sensor kinase	44.39	29.6771	0.580883	0.5363
SCO0669	Putative TetR family transcriptional regulator	57.9243	38.7359	0.580497	0.75155
SCO4521	Putative secreted protein	30.4437	20.3611	0.580327	0.673
SCO3436	Putative fatty acid CoA ligase	56.5094	37.7946	0.580309	0.52
SCO0333	Dioxygenase (EC 1.13.11. )	51.6493	34.5455	0.580251	0.5392
SCO1453	Putative oxidoreductase	82.6903	55.3078	0.580236	0.51065
SCO6598	transcriptional regulator	50.705	33.9148	0.580213	0.54585
SCO3865	Uncharacterized protein	90.8355	60.7864	0.579507	0.5603
SCO6473	Crotonyl CoA reductase	44.1567	29.5502	0.579466	0.5252
SCO7679	Putative transport system integral membrane protein	53.6683	35.9163	0.57943	0.8002
SCO0777	Uncharacterized protein	54.8992	36.7421	0.579354	0.5388
SCO3833	Putative transcriptional regulator	140.258	93.8808	0.579184	0.739
SCO5463	Putative MerR family transcriptional regulator	61.3085	41.0374	0.57915	0.5584
SCO7791	Putative secreted oxidoreductase	25.4128	17.0124	0.578964	0.68615
SCO0259	Putative alcohol dehydrogenase (Zinc-binding)	79.5768	53.2805	0.578741	0.6138
SCO3876	recombination protein F	133.157	89.172	0.57846	0.55625
SCO7533	Two-component system response regulator	67.2207	45.0368	0.577802	0.75585
SCO3382	L-aspartate oxidase (LASPO) (EC 1 4 3 16) (Quinolinate synthase B)	170.926	114.524	0.577717	0.63845
SCO6414	Possible hydrolase	102.214	68.4864	0.577697	0.51475
SCO0847	Putative lyase	75.2762	50.4524	0.577272	0.5705
SCO4156	two-component systen response regulator	59.2258	39.6953	0.577257	0.76645
SCO4272	Putative mutT like protein	109.578	73.5025	0.576099	0.5371
SCO0568	Putative polyprenyl synthetase	77.3967	51.9177	0.576045	0.53475
SCO1257	Putative ABC transport system integral membrane protein	65.4372	43.9016	0.575836	0.56125
SCO2044	Phosphoribosyl-AMP cyclohydrolase (PRA-CH) (EC 3 5 4 19)	122.902	82.4676	0.575615	0.58925
SCO0780	Zinc-binding oxidoreductase	71.924	48.2798	0.575052	0.55845
SCO7307	Putative LysR family transcriptional regulator	65.1075	43.7076	0.57494	0.5685
SCO7552	Putative tetR family transcriptional regulator	36.9772	24.8234	0.574933	0.596
SCO6376	Nucleotide-sugar transporter	47.0699	31.6024	0.574772	0.5618
SCO4382	Putative acyl CoA dehydrogenase	64.5763	43.3605	0.574623	0.526
SCO1770	Uncharacterized protein	58.1909	39.0737	0.574594	0.86875
SCO4946	Uncharacterized protein	64.7349	43.4709	0.574492	0.586
SCO0925	Putative lysR family transcriptional regulator	72.933	49.0077	0.573563	0.5642
SCO2374	Putative transcriptional regulator	56.0707	37.6822	0.573363	0.5863
SCO5950	Export protein	55.007	36.9688	0.573308	0.5501
SCO4248	Hypothetical protein	68.9556	46.3436	0.573298	0.5884
SCO3831	E1-alpha branched-chain alpha keto acid dehydrogenase	114.535	76.9838	0.573166	0.7166
SCO6022	Exopolysaccharide phosphotransferase SCO6022 (EC 2.7. . ) (Stealth protein SCO6022)	62.2167	41.8415	0.572369	0.7026
SCO1858	Sirohydrochlorin ferrochelatase [Inorganic ion transport and metabolism]	118.459	79.69	0.571919	0.6863
SCO4597	two-component system sensor kinase	77.961	52.4567	0.571625	0.5267
SCO7005	Putative oxidoreductase	105.889	71.2665	0.571258	0.6709
SCO4208	Putative integral membrane transport protein	64.4991	43.4151	0.571083	0.5497
SCO5349	Putative integrase	13.9503	9.39553	0.570252	0.59325
SCO6006	transmembrane ABC transport protein	88.1226	59.4061	0.568901	0.692
SCO6687	DNA-binding protein	50.4842	34.0392	0.568637	0.5588
SCO4105	Uncharacterized protein	45.8496	30.9255	0.568113	0.6652
SCO6052	Hypothetical protein	65.4382	44.1429	0.567951	0.5203
SCO7187	Putative lipoprotein	42.0522	28.3704	0.567791	0.53235
SCO3731	Cold-shock protein	2860.71	1930.17	0.567646	0.55395
SCO7465	Contains a TTA leucine codon	58.7886	39.6714	0.567436	0.8238
SCO3231	CDA peptide synthetase II	73.6959	49.7433	0.567082	0.84565
SCO1355	Putative secreted serine protease	52.4127	35.3862	0.56673	0.5464
SCO6087	transport system integral membrane protein	65.6263	44.3166	0.566426	0.70165
SCO7078	possible insertion element transposase	17.0343	11.5041	0.566299	0.66255
SCO5341	SpdA2 protein	70.749	47.7843	0.566174	0.5918
SCO6243	Malate synthase (EC 2 3 3 9)	45.0299	30.4191	0.565905	0.5153
SCO1886	Putative integral membrane transport protein	23.1754	15.668	0.56477	0.8742
SCO7814	putative oxidoreductase (pseudogene).	30.8446	20.854	0.564696	0.6058
SCO7638	Enolase	35.6076	24.0747	0.564667	0.58155
SCO7295	Putative LuxR-family regulator	46.0591	31.1464	0.564423	0.53345
SCO5686	Putative lipoprotein	16.062	10.8634	0.564168	0.5695
SCO0191	lycopene cyclase	62.8172	42.498	0.563766	0.756
SCO0498	Coelichelin biosynthesis	80.5824	54.5225	0.563613	0.6972
SCO6164	hypothetical protein	23.0333	15.5847	0.563588	0.70085
SCO6431	Putative peptide synthase	41.4099	28.0215	0.563442	0.536
SCO7269	Hypothetical protein	156.915	106.192	0.563304	0.73375
SCO0040	Putative glycosyl transferase	60.5205	40.9631	0.563098	0.6136
SCO1539	Putative lipoprotein	17.6091	11.9214	0.56277	0.57085
SCO2373	Tetracenomycin C efflux protein	188.36	127.526	0.562697	0.52375
SCO7267	Predicted dioxygenase of extradiol dioxygenase family	79.6511	53.9474	0.562142	0.6218
SCO2856	Uncharacterized protein	136.575	92.5074	0.562054	0.55355
SCO6843	Uncharacterized protein	38.1406	25.8351	0.561993	0.6901
SCO6220	hypothetical protein	78.0206	52.861	0.561651	0.55365
SCO0263	oxidoreductase	45.0291	30.5116	0.561497	0.5852
SCO3295	possible oxidoreductase	63.2257	42.8417	0.561495	0.74715
SCO3333	Putative hydrolase	59.8221	40.5399	0.561336	0.56105
SCO7592	Uncharacterized protein	53.5059	36.2597	0.561329	0.5882
SCO1880	Putative secreted pectate lyase	36.0177	24.4093	0.561276	0.56805
SCO2306	Putative ABC transporter integral membrane protein	65.3684	44.3163	0.560757	0.746
SCO7148	Uncharacterized protein	15.7531	10.6822	0.56043	0.68815
SCO6720	Putative ABC transporter	56.026	37.9938	0.560334	0.53315
SCO6012	Putative secreted chitinase (Putative secreted protein)	33.3868	22.6438	0.560162	0.54305
SCO4832	Putative glycine betaine binding lipoprotein	27.51	18.6611	0.559919	0.5853
SCO6379	Putative membrane protein	58.2842	39.5914	0.557918	0.57215
SCO0723	Uncharacterized protein	176.506	119.925	0.557584	0.4979
SCO7063	Uncharacterized protein	45.8265	31.1403	0.5574	0.59995
SCO3494	sugar kinase	47.4546	32.2596	0.556818	0.69765
SCO2472	Putative integral membrane protein	79.5169	54.0569	0.556784	0.55235
SCO1273	Putative reductase	35.1821	23.9225	0.556471	0.61085
SCO4909	Putative ATP binding protein	65.6448	44.6376	0.556422	0.57935
SCO2697	Putative secreted protein	99.155	67.4491	0.555886	0.55725
SCO1079	Uncharacterized protein	64.7417	44.0515	0.555505	0.7161
SCO0219	Putative nitrate reductase delta chain NarI2	52.1996	35.5236	0.555263	0.7743
SCO5535	Carboxyl transferase	193.408	131.649	0.554947	0.5467
SCO3920	Putative cystathionine gamma-lyase (EC 4 4 1 1) (Gamma-cystathionase)	88.0084	59.9105	0.554832	0.5879
SCO7640	Putative lysR family transcriptional regulator	63.7002	43.368	0.554668	0.54515
SCO5671	Putative oxidoreductase	56.4267	38.418	0.554595	0.5324
SCO6151	methylated-DNA-protein-cysteine methyltransferase	57.1166	38.8918	0.554444	0.78745
SCO6233	Putative transcriptional regulator	70.1096	47.7496	0.554124	0.7004
SCO4406	Uncharacterized protein	67.5717	46.023	0.554063	0.608
SCO4943	Putative oxidoreductase	19.0193	12.9542	0.554052	0.64415
SCO5376	Chitinase C (Putative secreted protein)	49.0868	33.4388	0.553811	0.52335
SCO1010	Putative integral membrane transport protein	51.3584	34.9896	0.553676	0.5273
SCO2144	Putative integral membrane transporter	64.3641	43.8525	0.553597	0.55865
SCO4074	Transport permease protein	49.6384	33.8268	0.55329	0.75515
SCO2444	Putative fatty acid synthase	65.7786	44.8272	0.553244	0.65055
SCO3416	Glutamate decarboxylase (EC 4.1.1.15)	49.6729	33.8525	0.553194	0.54725
SCO0765	Endoglucanase (EC 3.2.1.4)	62.646	42.6941	0.553185	0.52665
SCO7488	Putative integral membrane binding protein dependent transport protein	46.8767	31.9484	0.553129	0.63555
SCO3524	hypothetical protein	32.0521	21.8552	0.552444	0.6212
SCO3588	Uncharacterized protein	47.2748	32.2375	0.552332	0.6339
SCO6280	putative transcriptional regulator	175.064	119.441	0.551583	0.5483
SCO7477	Putative membrane protein	51.3259	35.0191	0.551546	0.61925
SCO0410	NAD kinase 1 (EC 2.7.1.23) (ATP dependent NAD kinase 1)	64.6832	44.1343	0.551492	0.54075
SCO0317	Putative transmembrane transport protein	71.9424	49.0977	0.551186	0.5512
SCO0459	hypothetical protein	86.1086	58.7889	0.550613	0.56235
SCO6320	transport integral membrane protein	44.3791	30.303	0.55042	0.55765
SCO6242	Uncharacterized protein	69.529	47.4836	0.550187	0.5848
SCO7150	Putative acetyltransferase	51.8661	35.421	0.550187	0.5918
SCO6497	Transketolase A	42.569	29.0748	0.550037	0.7398
SCO1899	Putative integral membrane sugar transport protein	45.2835	30.9344	0.549773	0.79025
SCO5489	Uncharacterized protein	82.8978	56.6373	0.549581	0.73015
SCO6678	Iron sulfur oxidoreductase beta subunit	47.9133	32.737	0.549503	0.71615
SCO3069	Putative integral membrane protein	47.664	32.5724	0.549246	0.65025
SCO5131	Putative two component system sensor kinase	85.1779	58.2288	0.548746	0.7212
SCO6693	hypothetical protein	40.8046	27.8982	0.54856	0.6984
SCO2319	tetR family transcriptional regulator	71.4357	48.8527	0.548206	0.57
SCO3284	Uncharacterized protein	80.4974	55.0521	0.548144	0.5643
SCO6832	Methylmalonyll CoA mutase	23.7618	16.252	0.548033	0.5825
SCO1295	Putative AsnC family transcriptional regulatory protein	46.8779	32.0723	0.54758	0.6493
SCO0411	hypothetical protein	469.885	321.597	0.547056	0.75605
SCO5761	ATP-dependent DNA helicase	51.4275	35.1984	0.54703	0.56225
SCO3155	Uncharacterized protein	827.706	566.517	0.546997	0.57205
SCO7351	Putative AraC family transcriptional regulator	95.4098	65.3065	0.546912	0.5376
SCO5398	Hypothetical protein	513.062	351.213	0.546786	0.54455
SCO0959	Putative secreted protein	51.233	35.0766	0.546563	0.5301
SCO5781	putative secreted protein	121.687	83.3398	0.546102	0.5602
SCO7304	Uncharacterized protein	60.2734	41.2905	0.545714	0.5256
SCO4103	Peptidase	58.0462	39.7672	0.545622	0.5618
SCO4152	5.-nucleotidase	86.9064	59.574	0.54478	0.512
SCO7624	Putative tetR family regulatory protein	61.9756	42.4872	0.544674	0.5995
SCO2426	Possible regulatory protein	84.4563	57.9264	0.543983	0.5272
SCO6257	ABC transporter. sugar binding lipoprotein	37.7854	25.9263	0.543412	0.70585
SCO7716	hypothetical protein	70.9046	48.6963	0.542067	0.59535
SCO5263	Uncharacterized protein	102.528	70.4634	0.541074	0.55795
SCO6514	Uncharacterized protein	20.1232	13.8337	0.540672	0.69985
SCO7427	hypothetical protein	157.709	108.465	0.540036	0.56895
SCO5279	Uncharacterized protein	64.6627	44.4742	0.539964	0.7862
SCO7412	thiamine pyrophosphate protein	24.7052	16.9938	0.53981	0.67065
SCO4952	Putative tetR-family transcriptional regulator	98.1122	67.4886	0.539789	0.5623
SCO6361	hypothetical protein	19.4942	13.4104	0.539694	0.7503
SCO2202	Protease HtpX homolog 1 (EC 3.4.24. )	100.231	68.963	0.539433	0.53545
SCO3388	TmrB-like protein	115.969	79.8211	0.538896	0.5607
SCO4995	Putative membrane protein	55.1486	37.9652	0.538647	0.5576
SCO3992	Uncharacterized protein	24.8864	17.1323	0.538637	0.7011
SCO1186	Putative lacI family transcriptional regulator	81.6007	56.1779	0.538579	0.54725
SCO7732	Uncharacterized protein	237.513	163.584	0.537977	0.58305
SCO2609	Rod shape determining protein	123.289	84.9195	0.537877	0.54915
SCO7773	Uncharacterized protein	94.5413	65.1225	0.537789	0.57325
SCO3244	Putative secreted protein	65.8652	45.3747	0.537627	0.56725
SCO6874	Uncharacterized protein	38.3491	26.4213	0.537488	0.70915
SCO3215	Uncharacterized protein	76.1657	52.4843	0.537256	0.75295
SCO7474	phenylacetic acid degradation protein PaaD	72.8223	50.1897	0.536989	0.82615
SCO2747	Bifunctional carbohydrate binding and transport protein	60.3277	41.587	0.53669	0.7107
SCO0660	Probable solute binding lipoprotein	44.3579	30.5809	0.536559	0.58175
SCO6691	Putative phospholipase C	47.1783	32.5281	0.536435	0.52845
SCO6718	N(G) N(G)-dimethylarginine dimethylaminohydrolase (Dimethylargininase) (Dimethylarginine dimethylaminohydrolase) (EC 3 5 3 18)	61.4694	42.3829	0.536385	0.5769
SCO5302	Putative integral membrane cell cycle protein	54.4715	37.5762	0.535682	0.5845
SCO2200	Uncharacterized protein	61.4205	42.3767	0.53545	0.6069
SCO6354	Putative two component regulator	83.2464	57.4373	0.5354	0.77235
SCO3978	Putative oxidoreductase	69.53	47.9927	0.534819	0.57605
SCO4996	Putative RNA polymerase ECF sigma factor	90.4752	62.4508	0.534801	0.5905
SCO6792	Putative TetR family transcriptional regulator	45.9412	31.7167	0.534546	0.5886
SCO0948	Putative alpha-mannosidase	56.1681	38.7786	0.534493	0.54435
SCO3796	Uncharacterized protein	85.1866	58.8451	0.533703	0.64115
SCO7600	alanyl tRNA synthetase	36.9332	25.5164	0.533493	0.58775
SCO7497	transcriptional regulator	46.4845	32.1168	0.533423	0.62215
SCO3842	Putative dioxygenase	47.9671	33.1492	0.53307	0.57815
SCO4554	Putative bi functional transferase/deacetylase	45.4203	31.3932	0.532884	0.6229
SCO7483	Uncharacterized protein	46.8028	32.3499	0.532832	0.66035
SCO0675	Uncharacterized protein	57.2193	39.5594	0.532482	0.5734
SCO4939	Uncharacterized protein	83.1452	57.4883	0.532363	0.6016
SCO1054	Putative aminotransferase	74.965	51.8483	0.531919	0.56425
SCO7422	Putative sensor histidine-kinase	40.4999	28.0193	0.531499	0.632
SCO0159	Putative ECF sigma factor	73.2038	50.6742	0.530668	0.57405
SCO1957	Putative fructokinase	88.2055	61.0648	0.530527	0.6905
SCO3949	Possible secreted peptidase	98.7786	68.3875	0.530466	0.5659
SCO5450	ABC transporter	52.358	36.2559	0.530194	0.81875
SCO4601	Putative dehydrogenase	82.061	56.8252	0.530167	0.8514
SCO2272	Binding-protein-dependent transport lipoprotein (ABC transporter)	79.3496	54.9513	0.53007	0.74035
SCO1201	TrxB. Thioredoxin reductase	71.2127	49.3695	0.528516	0.5757
SCO5933	Putative membrane protein	41.3776	28.6895	0.528328	0.6873
SCO6660	Uncharacterized protein	45.3723	31.4607	0.528263	0.84665
SCO2460	Uncharacterized protein	141.27	97.9606	0.528187	0.5918
SCO5660	Putative secreted peptidase	43.2042	29.9665	0.527817	0.5766
SCO2728	Uncharacterized protein	103.915	72.0867	0.527599	0.6471
SCO0284	Alpha galactosidase (EC 3.2.1.22) (Melibiase)	51.4671	35.7058	0.527494	0.5288
SCO0207	Uncharacterized protein	70.7684	49.1018	0.527328	0.6362
SCO1901	Putative zinc binding dehydrogenase	76.4834	53.0683	0.527296	0.74015
SCO7016	LacI family transcriptional regulator	78.3481	54.374	0.52698	0.5403
SCO1824	Secreted subtilisin-like protease	379.15	263.186	0.526686	0.60885
SCO1518	Holliday junction DNA helicase RuvB	79.1895	54.9748	0.526538	0.55935
SCO0500	Uncharacterized protein	3343.15	2322.14	0.525752	0.56945
SCO1253	Uncharacterized protein	58.7429	40.8072	0.525591	0.58845
SCO6205	Dehydrogenase	37.406	25.9867	0.525495	0.60715
SCO4305	putative transcriptional regulator	107.08	74.3916	0.525478	0.59755
SCO5034	hypothetical protein	66.5475	46.2391	0.525271	0.532
SCO3208	Putative secreted protein	35.7182	24.8221	0.525035	0.60745
SCO6444	Gamma-glutamyl transferase	58.1448	40.4074	0.52503	0.54575
SCO3245	Putative salicylate hydroxylase (Putative secreted protein)	75.2834	52.3459	0.524254	0.58505
SCO0662	Putative binding protein dependent transport protein	29.3508	20.4125	0.523943	0.88905
SCO5429	Putative integral membrane transport protein	18.0027	12.5232	0.523604	0.796
SCO1473	Methionyl-tRNA formyltransferase (EC 2 1 2 9)	95.7431	66.6119	0.523389	0.5473
SCO6819	3 phosphoshikimate 1 carboxyvinyltransferase 2 (EC 2.5.1.19) (5 enolpyruvylshikimate 3 phosphate synthase 2) (EPSP synthase 2) (EPSPS 2)	27.4814	19.1199	0.523381	0.70925
SCO5772	hypothetical protein	55.4337	38.5805	0.522892	0.66185
SCO2305	Putative ABC transporter ATP binding subunit	91.8495	63.9291	0.522799	0.6463
SCO0612	Putative secreted protein	129.784	90.3405	0.52267	0.3912
SCO7499	Putative racemase	39.4988	27.4944	0.522668	0.64075
SCO1809	Uncharacterized protein	2697.4	1878.03	0.522351	0.6407
SCO6559	Putative respiratory chain oxidoreductase	19.9837	13.9137	0.522318	0.8366
SCO7182	Putative branched amino acid transport system ATP binding protein	39.2559	27.3366	0.522075	0.70655
SCO2987	Putative regulatory protein	33.8181	23.5511	0.521999	0.667
SCO5008	putative septum site-determining protein	122.579	85.3935	0.521512	0.6033
SCO2270	Putative membrane protein	48.6229	33.876	0.521373	0.58195
SCO5529	(R)-citramalate synthase (EC 2 3 1 182)	99.1542	69.0893	0.521213	0.53045
SCO1183	hypothetical protein	56.5129	39.398	0.520458	0.5955
SCO4161	Putative molybdopterin converting factor	174.16	121.431	0.520277	0.65705
SCO7058	Putative integral membrane protein	40.5005	28.2452	0.519933	0.6366
SCO3084	4-hydroxybenzoate 3-monooxygenase	75.3864	52.5757	0.519908	0.56065
SCO6852	Uncharacterized protein	41.1862	28.7311	0.519548	0.61965
SCO3306	Putative aminotransferase	114.091	79.6072	0.519216	0.64425
SCO0125	Possible oxidoreductase	52.5368	36.6618	0.519053	0.86685
SCO0358	Possible racemase	63.8012	44.5269	0.518907	0.6427
SCO0134	Uncharacterized protein	24.9246	17.3961	0.518806	0.70615
SCO5977	amino acid permease	47.8498	33.4037	0.518506	0.64045
SCO7667	Uncharacterized protein	67.2107	46.9238	0.518371	0.62565
SCO2454	Integral membrane protein. Predicted drug exporters of the RND superfamily hydrophobic membane spanning	44.6391	31.167	0.518287	0.5594
SCO0616	Uncharacterized protein	59.2861	41.4027	0.517971	0.7174
SCO5116	bldKE peptide transport system ATP-binding subunit	278.957	194.817	0.51792	0.5773
SCO4991	Putative sugar transport integral membrane protein	59.0992	41.2888	0.51739	0.565
SCO5435	Putative two component sensor kinase	66.3922	46.3996	0.516901	0.71405
SCO0646	TetR family transcriptional regulator	91.8553	64.2009	0.516771	0.59625
SCO4436	Putative lyase	223.783	156.419	0.516682	0.5992
SCO5955	Possible secreted protein TTA leucine codon. Possible target for bldA regulation	83.355	58.2726	0.51645	0.7803
SCO7027	Probable LacI family transcriptional regulator	32.6244	22.8123	0.516142	0.6142
SCO7759	Putative DNA binding protein	24.2938	16.9976	0.515254	0.6085
SCO5689	Beta galactosidase (Beta gal) (EC 3.2.1.23)	50.1427	35.0879	0.515065	0.75345
SCO6707	Putative DNA ligase	67.9888	47.5903	0.514631	0.5604
SCO1284	Putative aminotransferase (Putative secreted protein)	66.2568	46.3939	0.514134	0.6718
SCO2688	Riboflavin biosynthesis protein RibD	88.0509	61.6827	0.513472	0.8099
SCO5830	Uncharacterized protein	82.5925	57.8617	0.513403	0.56925
SCO5050	Putative nucleotide sugar dehydrogenase	73.1509	51.273	0.512675	0.75165
SCO1971	hypothetical protein	50.6745	35.5281	0.512301	0.69775
SCO3514	Putative ATP binding protein	42.2665	29.6432	0.511813	0.596
SCO0663	Putative 2 hydroxyacid family dehydrogenase	63.0101	44.1986	0.511582	0.8388
SCO7051	Transcription termination factor Rho (EC 3.6.4. ) (ATP dependent helicase Rho)	68.7277	48.2117	0.511508	0.55095
SCO7822	Prolipoprotein diacylglyceryl transferase 2 (EC 2.4.99. )	33.181	23.2774	0.51143	0.5939
SCO5425	Phosphate acetyltransferase (EC 2 3 1 8) (Phosphotransacetylase)	68.235	47.8764	0.511198	0.7323
SCO0516	Putative lipoprotein	73.2708	51.42	0.510908	0.6221
SCO5574	Putative transcriptional regulator	257.624	180.874	0.510285	0.7973
SCO5895	Methyltransferase	47.6723	33.4707	0.510253	0.761
SCO6670	Putative glucosidase	140.908	98.9355	0.510193	0.7824
SCO0299	Putative oxidoreductase	65.8622	46.2719	0.509314	0.7663
SCO1147	ABC transporter transmembrane subunit	75.4044	52.977	0.509282	0.6637
SCO5041	Uncharacterized protein	150.687	105.897	0.5089	0.55125
SCO6032	Putative hydrolase	45.7894	32.1791	0.508888	0.5869
SCO1766	glycohydrolase	67.8109	47.6961	0.507644	0.66135
SCO4746	Putative lipase	92.3565	64.9641	0.507572	0.55605
SCO1252	Putative integral membrane protein	58.5062	41.1623	0.507267	0.7597
SCO1433	Uncharacterized protein	60.422	42.5292	0.506619	0.68425
SCO6190	Putative transferase	71.0507	50.0128	0.506552	0.8898
SCO1192	hypothetical protein	24.9848	17.5871	0.506532	0.7411
SCO4035	RNA polymerase sigma F factor	52.4229	36.9108	0.506153	0.6167
SCO7644	Putative ATP binding protein	27.2835	19.2144	0.505847	0.60335
SCO3757	two component system sensor kinase	98.439	69.3309	0.505731	0.61795
SCO3632	putative transcriptional regulator	70.2697	49.4919	0.50571	0.65115
SCO1470	hypothetical protein	1527.62	1076.36	0.505119	0.5869
SCO2019	Putative chorismate mutase	427.338	301.112	0.505079	0.5786
SCO3250	integrase	29.091	20.5084	0.50436	0.76965
SCO2946	Putative sugar transporter sugar-binding protein	26.2704	18.5205	0.504312	0.6188
SCO6567	ABC transporter ATP binding protein	50.8416	35.8462	0.50419	0.67195
SCO7275	Uncharacterized protein	42.5621	30.0144	0.503917	0.7824
SCO6850	Uncharacterized protein	41.4977	29.2643	0.503893	0.65185
SCO3758	Putative fatty acid desaturase	68.5584	48.3562	0.503634	0.57935
SCO1181	putative plasmid partition protein SopA	53.7173	37.8934	0.503439	0.89265
SCO0614	Uncharacterized protein	84.0549	59.2951	0.50342	0.6976
SCO1844	Putative aldolase	80.4754	56.7794	0.503179	0.60005
SCO6747	Uncharacterized protein	57.2475	40.394	0.503071	0.75495
SCO7406	Putative secreted protein	41.3391	29.1695	0.503048	0.58025
SCO7134	Putative transcriptional regulatory protein	54.566	38.5048	0.502962	0.5552
SCO0486	Putative monooxygenase	54.7649	38.65	0.502782	0.6882
SCO7437	Putative decarboxylase	48.8736	34.4942	0.502704	0.6014
SCO4504	Putative methyltransferase	78.3878	55.3266	0.502656	0.62685
SCO3300	Putative secreted serine-rich protein	159.614	112.698	0.502125	0.53285
SCO2377	Putative aldo/keto reductase	70.5317	49.8033	0.502031	0.6227
SCO4033	Hypothetical protein	119.395	84.328	0.501655	0.6519
SCO2271	Uncharacterized protein	53.5369	37.8138	0.501622	0.5838
SCO4028	Uncharacterized protein	161.789	114.277	0.501579	0.5348
SCO7066	2 4-dienoyl-CoA reductase [NADPH]	53.9876	38.1369	0.50144	0.5671
SCO7113	Putative integral membrane protein	34.2422	24.1916	0.501269	0.67255
SCO6153	Putative regulatory protein	35.2829	24.9317	0.500987	0.6238
SCO2591	Putative secreted protein	381.777	269.912	0.500243	0.6403
SCO4362	Putative two component system sensor kinase	96.526	68.2542	0.499999	0.66235
SCO2605	hypothetical protein	44.4069	31.4008	0.499986	0.63125
SCO2603	Putative integrase	22.2911	15.7637	0.499864	0.62045
SCO7389	Putative oxidoreductase	50.1936	35.4964	0.49983	0.64155
SCO5567	DNA methylase	48.6507	34.4105	0.499609	0.6338
SCO7525	Putative oxidoreductase	30.232	21.3849	0.499481	0.5933
SCO7487	Putative integral membrane binding protein dependent transport protein	21.7196	15.3638	0.499457	0.79505
SCO6512	ABC transporter ATP-binding protein	109.352	77.3699	0.499134	0.53435
SCO7706	Putative DNA binding protein	64.8023	45.8637	0.498692	0.58725
SCO4124	Putative two component sensor kinase	90.7148	64.2069	0.498611	0.60985
SCO1788	hypothetical protein	98.6824	69.8499	0.498534	0.57615
SCO4405	Putative ABC transport system ATP binding protein	107.8	76.3175	0.498272	0.7157
SCO2757	Putative LysR family transcriptional regulator	86.6725	61.3644	0.498172	0.6167
SCO5280	Putative ATP binding protein	60.2254	42.647	0.497927	0.6554
SCO0694	Uncharacterized protein	140.88	99.7727	0.497754	0.7281
SCO5477	Probable oligopeptide-binding protein	7244.48	5131.46	0.497512	0.88425
SCO2649	4 alpha glucanotransferase (EC 2.4.1.25) (Amylomaltase) (Disproportionating enzyme)	74.5874	52.8703	0.496473	0.59625
SCO6436	Putative tRNA synthetase	42.1993	29.9223	0.495999	0.71815
SCO7810	oxidoreductase	24.595	17.4485	0.495263	0.6299
SCO4090	Uncharacterized protein	104.676	74.2631	0.495219	0.57355
SCO6506	gas vesicle protein	57.0738	40.4944	0.495108	0.79225
SCO7493	Uncharacterized protein	45.5523	32.3208	0.495061	0.7147
SCO1704	Uncharacterized protein	68.1182	48.3573	0.494308	0.6086
SCO6515	Putative protease	18.2667	12.969	0.494145	0.6675
SCO4021	two component system histidine kinase	82.6572	58.6909	0.494004	0.649
SCO0523	Putative transcriptional regulator	204.093	144.952	0.49365	0.6035
SCO0055	Putative membrane associated oxidoreductase	89.5792	63.6292	0.493475	0.6015
SCO2720	Putative long chain fatty acid ligase	81.7873	58.095	0.493463	0.60025
SCO2925	Putative oxidoreductase subunit	70.4869	50.0775	0.493194	0.5844
SCO4944	Transcriptional factor	97.5223	69.2859	0.49317	0.57295
SCO4125	Acetyltransferase	168.106	119.439	0.493102	0.5808
SCO0431	putative secreted protein	68.9758	49.0073	0.493094	0.58345
SCO7380	Uncharacterized protein	35.3553	25.1269	0.492694	0.64785
SCO0335	Putative secreted protein	62.1384	44.1643	0.492604	0.6077
SCO6915	Uncharacterized protein	39.0509	27.7638	0.492151	0.6358
SCO7088	Two component system response regulator	21.2491	15.1083	0.492062	0.8879
SCO5481	UPF0126 membrane protein SCO5481	40.8652	29.0623	0.491725	0.63075
SCO6714	Putative hydroxylase	52.5786	37.3978	0.491522	0.63705
SCO2285	Putative oxidoreductase	100.624	71.5819	0.491303	0.65525
SCO6977	Uncharacterized protein	53.7678	38.2513	0.491234	0.60525
SCO0551	Histidine kinase (EC 2.7.13.3)	74.4765	52.9892	0.491086	0.6799
SCO3443	Putative pyridine nucleotide-disulphide oxidoreductase	76.8461	54.6779	0.491015	0.5682
SCO5816	hypothetical protein	57.9088	41.204	0.490998	0.5999
SCO5730	Uncharacterized protein	295.705	210.416	0.490916	0.60855
SCO3718	potassium-transporting ATPase subunit A	57.0573	40.6063	0.490708	0.7575
SCO6923	hypothetical protein	44.611	31.7506	0.490614	0.6485
SCO7425	Putative multidrug efflux transporter protein	31.8662	22.6806	0.490567	0.61655
SCO7582	Uncharacterized protein	45.4107	32.3229	0.490476	0.5875
SCO1416	SffA	65.1668	46.3885	0.49037	0.58125
SCO6596	Putative secreted protein	40.044	28.5056	0.490342	0.59145
SCO7750	putative anti anti sigma factor	44.0689	31.3723	0.490268	0.8931
SCO1709	Putative integral membrane transport protein	63.1875	44.9847	0.490205	0.60395
SCO6697	Putative 3 oxoadipate enol lactone hydrolase/4 carboxymuconolactone decarboxylase	45.8567	32.6489	0.490101	0.72005
SCO3130	dehydratase	95.6001	68.0688	0.490019	0.567
SCO5675	Uncharacterized protein	60.6281	43.1725	0.489873	0.63655
SCO4620	Putative sporulation related protein	56.7713	40.436	0.489521	0.6036
SCO6562	Putative oxidoreductase	38.8488	27.6724	0.489425	0.7892
SCO4831	Putative glycine betaine ABC transport system integral membrane protein	106.347	75.7763	0.488954	0.6888
SCO0805	prolyl aminopeptidase	130.723	93.1564	0.488791	0.53895
SCO1361	Uncharacterized protein	62.3682	44.4457	0.488767	0.62055
SCO7718	Uncharacterized protein	66.5544	47.4362	0.488544	0.60235
SCO2032	Uncharacterized protein	62.2206	44.3475	0.488541	0.8441
SCO5620	Putative recombinase	29.8921	21.3064	0.48848	0.59375
SCO5588	Putative lipoprotein	139.744	99.6091	0.48844	0.5869
SCO4207	Uncharacterized protein	28.1449	20.0629	0.488347	0.66565
SCO0640	predicted transcriptional regulator	175.775	125.344	0.487834	0.5967
SCO4890	Thymidine phosphorylase	87.6726	62.5254	0.487684	0.56905
SCO2182	Putative gntR-family transcriptional regulator	108.678	77.5112	0.487578	0.59285
SCO0697	putative AraC-family regulator	67.3676	48.0545	0.487382	0.626
SCO1831	Putative oxidoreductase	96.628	68.937	0.487164	0.6367
SCO5534	Putative secreted lyase	51.6049	36.8169	0.48714	0.5953
SCO4366	Phosphoserine aminotransferase (EC 2 6 1 52) (Phosphohydroxythreonine aminotransferase)	1294.51	923.642	0.486997	0.6699
SCO4739	Lipoprotein	91.1377	65.028	0.486986	0.592
SCO6600	Putative transcriptional regulator	47.5477	33.9284	0.486881	0.62745
SCO3498	Putative secreted protein	51.7882	36.9607	0.486633	0.7139
SCO1171	Putative xylose repressor	77.6715	55.4395	0.48647	0.5813
SCO1663	cysteinyl-tRNA synthetase	166.989	119.201	0.486354	0.5601
SCO2310	Putative integral membrane efflux protein	52.8575	37.7371	0.486126	0.57625
SCO0840	Putative marR-family transcriptional regulator	118.922	84.9118	0.485974	0.6047
SCO6822	Putative integral membrane efflux protein	25.7537	18.39	0.485855	0.6315
SCO7691	Putative lyase	46.7039	33.3501	0.485852	0.62805
SCO7664	hypothetical protein	111.015	79.2745	0.485822	0.6298
SCO3334	Tryptophan--tRNA ligase 1 (EC 6 1 1 2)	50.6832	36.2087	0.485171	0.753
SCO3835	Dehydrogenase	86.0565	61.4808	0.485148	0.57695
SCO5901	Uncharacterized RNA methyltransferase (EC 2 1 1 -)	73.1212	52.2433	0.485043	0.56635
SCO6121	tetR family transcriptional regulator	63.3406	45.2607	0.48487	0.63435
SCO7372	Uncharacterized protein	65.6995	46.9588	0.484485	0.64755
SCO6116	Uncharacterized protein	56.1029	40.1182	0.483821	0.61115
SCO1119	Putative asnC family transcriptional regulatory protein	34.1447	24.4221	0.483474	0.68215
SCO0576	Putative oxidoreductase	47.5064	33.9806	0.483409	0.7802
SCO5673	Secreted chitinase	48.0394	34.3665	0.483215	0.615
SCO7816	Probable membrane transporter protein	40.5097	28.9837	0.483029	0.6256
SCO6195	Acetyl-coenzyme A synthetase	73.5724	52.6593	0.482476	0.6747
SCO6365	Putative integral membrane protein	48.7338	34.8854	0.482299	0.69485
SCO4555	Putative integral membrane transferase	59.6773	42.7349	0.481767	0.76325
SCO6734	L-asparagine permease (L-asparagine transport protein)	24.6044	17.6207	0.481641	0.61165
SCO4230	Putative response regulator	71.0842	50.9108	0.481556	0.61915
SCO0992	cysteine synthase	464.133	332.427	0.481499	0.82805
SCO2674	Putative ABC transporter ATP binding protein	83.7271	59.9865	0.481056	0.5868
SCO7591	Putative regulatory protein	55.4672	39.7398	0.481053	0.64075
SCO2222	Putative iron sulfur oxidoreductase (Putative secreted protein)	49.9057	35.7566	0.480994	0.7099
SCO0824	Putative ABC transporter ATP binding protein	72.5928	52.0277	0.480546	0.76175
SCO2865	regulatory protein	69.778	50.0107	0.480537	0.6288
SCO6418	Uncharacterized protein	44.4392	31.8585	0.480155	0.591
SCO1312	Putative transcriptional regulatory protein	91.2879	65.4557	0.479904	0.6135
SCO1120	Putative hydrolase	66.7059	47.8425	0.479522	0.60745
SCO4937	Uncharacterized protein	52.3046	37.5241	0.479122	0.66255
SCO1142	Putative oxidoreductase	57.1111	40.9753	0.479016	0.63265
SCO3641	Putative two component system sensor kinase	94.439	67.7584	0.478983	0.75285
SCO7473	phenylacetic acid degradation protein PaaC	55.7314	39.9982	0.478554	0.76465
SCO0133	hypothetical protein	40.2264	28.8768	0.478232	0.73835
SCO0535	Putative hydrolase (Putative secreted protein)	39.5292	28.3774	0.478178	0.7762
SCO2438	Secreted protein	89.8781	64.5307	0.477984	0.70445
SCO3186	Putative ABC transporter integral membrane protein	77.3856	55.5636	0.477924	0.61255
SCO1731	hypothetical protein	90.0452	64.6657	0.477649	0.62635
SCO1061	Putative bifunctional protein (Secreted sugar binding protein/sugar hydrolase)	55.6376	39.9663	0.477276	0.60395
SCO4072	LuxR family two component system response regulator	58.891	42.307	0.477152	0.66045
SCO2995	Transport permease protein	40.1839	28.8732	0.476889	0.63225
SCO4446	Putative integral membrane protein	97.0207	69.7189	0.476744	0.6147
SCO6799	L-threonine 3-dehydrogenase (EC 1 1 1 103)	60.9378	43.7907	0.476712	0.6078
SCO5712	Putative peptide transport ATP binding protein	53.5642	38.5152	0.475843	0.76585
SCO2775	Putative tetR-family regulatory protein	92.4261	66.4626	0.475758	0.6316
SCO0473	Putative solute binding lipoprotein	41.8341	30.088	0.475489	0.79025
SCO1577	acetylornithine aminotransferase	76.8508	55.2887	0.475076	0.7351
SCO6582	Uncharacterized protein with acyl-CoA synthetase homology	38.0078	27.3645	0.473994	0.5878
SCO3746	Putative membrane protein	78.2543	56.3413	0.473977	0.7523
SCO7602	TetR family transcriptional regulator	47.5823	34.2616	0.473831	0.63595
SCO6564	3-oxoacyl-(acyl carrier protein) synthase III	66.7259	48.0467	0.473809	0.62225
SCO1805	hypothetical protein	44.8993	32.3307	0.473787	0.63295
SCO5456	glycosyl hydrolase	42.9212	30.921	0.473102	0.59715
SCO1890	Putative transcriptional regulator	57.8775	41.6968	0.473067	0.8545
SCO4298	carboxylesterase	99.9788	72.0334	0.472957	0.7771
SCO0117	Putative oxidoreductase	35.095	25.2882	0.472799	0.7144
SCO1736	Putative marR-family transcriptional regulator	42.6063	30.7009	0.472788	0.68985
SCO1693	Uncharacterized protein	36.1761	26.07	0.472645	0.64555
SCO4219	Putative hydrolase (Dienelactone hydrolase family)	67.4901	48.6402	0.472527	0.6274
SCO6560	Putative respiratory chain oxidoreductase	40.0841	28.8986	0.47203	0.6458
SCO1123	Hypothetical protein	277.667	200.186	0.472015	0.60785
SCO5051	Putative glycosyltransferase	48.0951	34.6789	0.471832	0.82535
SCO7572	Putative oxidoreductase	61.5007	44.3452	0.471827	0.6415
SCO1380	putative DNA damage inducible protein	83.0745	59.9044	0.471745	0.5848
SCO3233	Putative hydrolase	83.5801	60.2934	0.47116	0.635
SCO6051	Putative iron sulfur binding oxidoreductase	51.4444	37.1139	0.471052	0.62545
SCO4955	ATP/GTP-binding protein	99.816	72.0122	0.471031	0.5763
SCO6238	Uncharacterized protein	29.0069	20.9301	0.470819	0.6754
SCO5469	L-serine dehydratase (SDH) (EC 4 3 1 17) (L-serine deaminase) (L-SD)	55.43	39.9962	0.470803	0.57975
SCO3168	protease	72.7095	52.4667	0.470741	0.6423
SCO4803	Uncharacterized protein	77.552	55.9695	0.470522	0.61855
SCO6477	Uncharacterized protein	88.8892	64.222	0.46894	0.7258
SCO1683	Putative amino acid permease	57.9478	41.8702	0.468831	0.63025
SCO3454	Putative ABC transporter membrane protein	65.8827	47.6273	0.468111	0.71445
SCO6038	Putative integral membrane protein	48.1839	34.8441	0.467634	0.60565
SCO5333	hypothetical protein	143.33	103.649	0.46763	0.59575
SCO3726	Uncharacterized protein	86.5079	62.5671	0.467428	0.6405
SCO2276	Putative membrane protein	56.2868	40.7181	0.467125	0.60715
SCO1092	Uncharacterized protein	35.7303	25.8476	0.467119	0.68605
SCO5453	Transport permease protein	56.7195	41.0381	0.466881	0.85185
SCO6866	hypothetical protein	46.4303	33.6047	0.466402	0.68985
SCO1260	two-component system response regulator	100.19	72.5205	0.466275	0.6204
SCO7555	Putative solute binding lipoprotein	15.5995	11.2917	0.466236	0.6446
SCO0589	Putative lysR family transcriptional regulator	86.6732	62.7444	0.4661	0.62465
SCO2506	Putative metal transport ABC transporter	80.1679	58.0497	0.465736	0.64145
SCO5156	Uncharacterized protein	81.1529	58.7631	0.465731	0.64375
SCO0456	Putative LacI family transcriptional regulator	58.6396	42.4744	0.465281	0.73355
SCO1301	DNA repair exonuclease	83.4671	60.4667	0.465067	0.7759
SCO2442	GntR family transcriptional regulator	70.1203	50.806	0.464834	0.62675
SCO1681	gluconate dehydrogenase	40.5396	29.3742	0.464782	0.79065
SCO6662	Transaldolase	44.8026	32.4672	0.464598	0.8277
SCO3230	CDA peptide synthetase I	71.2847	51.6585	0.464586	0.80365
SCO5433	Putative AfsR like regulator	50.2128	36.3922	0.464424	0.7359
SCO3721	Carbonic anhydrase (EC 4 2 1 1)	113.344	82.1765	0.463913	0.6351
SCO1754	Uncharacterized protein	295.469	214.272	0.463562	0.6849
SCO0330	Putative short chain oxidoreductase	43.6646	31.6703	0.463334	0.65485
SCO0220	Uncharacterized protein	12.7395	9.24107	0.463173	0.7278
SCO5479	Oligopeptide ABC transporter ATP-binding protein	356.536	258.714	0.462688	0.9157
SCO0097	Putative integral membrane protein	128.742	93.4253	0.462601	0.6759
SCO5145	hypothetical protein	12216.4	8865.29	0.462579	0.6769
SCO4189	F23a	122.41	88.8645	0.462038	0.7612
SCO7688	Uncharacterized protein	35.6916	25.9171	0.46168	0.69335
SCO2452	Putative two component sensor histidine kinase	53.2579	38.6804	0.461392	0.642
SCO6746	Putative transcriptional regulator	57.6163	41.8555	0.46106	0.62965
SCO5381	Hypothetical protein. Conversion of inactive cobalamins to AdoCbl for degradation	79.141	57.5057	0.46072	0.6299
SCO5612	Putative ATP binding protein	19.3394	14.0526	0.460701	0.62255
SCO5856	hypothetical protein	76.4756	55.5973	0.459984	0.8719
SCO0779	hypothetical protein	46.4388	33.7649	0.459804	0.7101
SCO4173	hypothetical protein	1655.22	1203.51	0.459776	0.61095
SCO1622	5 -3 exonuclease (EC 3 1 11 -)	63.5823	46.2751	0.458388	0.633
SCO6309	Putative lysR family transcriptional regulator	57.1918	41.6281	0.45825	0.61515
SCO6657	Putative membrane protein	45.59	33.1932	0.457827	0.60665
SCO3362	hypothetical protein	94.4989	68.8074	0.457733	0.6495
SCO0064	Uncharacterized protein	35.3657	25.7559	0.457447	0.83805
SCO4228	Phosphate-specific transport system accessory protein PhoU	59.4272	43.3047	0.456601	0.6367
SCO7164	Uncharacterized protein	48.5684	35.3932	0.456543	0.61925
SCO6510	Uncharacterized protein	48.0945	35.0488	0.456507	0.64965
SCO0756	Putative ABC transporter	51.1955	37.3162	0.456215	0.6233
SCO5927	Uncharacterized protein	38.2055	27.8487	0.456174	0.75725
SCO1830	Uncharacterized protein	59.82	43.6282	0.455368	0.60995
SCO0842	deoxyribodipyrimidine photolyase	62.9723	45.9274	0.455362	0.6482
SCO6145	Uncharacterized protein	34.1741	24.9282	0.455126	0.6851
SCO5924	Probable integral membrane protein	45.0005	32.8304	0.454909	0.65505
SCO6589	Elongation factor G 2 (EF G 2)	60.4244	44.0835	0.454891	0.60715
SCO6445	inositol monophosphatase	70.0818	51.1305	0.454856	0.6314
SCO6604	Beta glucosidase (EC 3.2.1.21)	58.7674	42.8941	0.454234	0.64015
SCO6259	sugar ABC transporter ATP-binding protein	29.7282	21.7052	0.453793	0.80435
SCO4304	Putative oxidoreductase	55.9271	40.8561	0.452997	0.6745
SCO0858	Uncharacterized protein	1042.26	761.491	0.452813	0.63
SCO3099	cytochrome P450 hydroxylase	71.4572	52.2129	0.452674	0.74785
SCO3156	penicillin-binding protein	316.027	230.957	0.452423	0.65955
SCO1233	urease accessroy protein UreF	51.0314	37.2949	0.452405	0.6793
SCO7567	oligopeptide ABC transporter ATP-binding protein	54.2899	39.6835	0.452143	0.77305
SCO4480	TetR family transcriptional regulator	75.9442	55.5419	0.451362	0.66015
SCO7608	hypothetical protein	28.2604	20.6694	0.451286	0.7032
SCO0227	Uncharacterized protein	51.997	38.0315	0.451231	0.7257
SCO1270	Putative pyruvate dehydrogenase alpha subunit	28.4967	20.8438	0.451174	0.79985
SCO6609	Putative secreted protein	49.7753	36.4135	0.450957	0.6238
SCO3502	Putative 3 oxoacyl (acyl carrier protein) reductase	52.2863	38.2629	0.450485	0.6914
SCO0953	Putative lacI-family transcriptional regulator	65.8833	48.2186	0.450322	0.63565
SCO1825	Putative membrane protein	46.3623	33.9393	0.449995	0.6577
SCO7168	GntR family transcriptional regulator	105.063	76.9143	0.449936	0.64695
SCO4229	Histidine kinase (EC 2 7 13 3)	148.781	108.924	0.449869	0.57855
SCO3179	Molybdenum cofactor biosynthesis protein	138.445	101.364	0.449766	0.8858
SCO0068	Putative hydrolase (Putative secreted protein)	40.5431	29.6852	0.449712	0.6684
SCO6268	histidine kinase	67.2468	49.2393	0.449656	0.6358
SCO3011	Lipoprotein LpqB	104.921	76.8256	0.449643	0.7828
SCO6167	Proline rich protein (Putative membrane protein)	47.5551	34.8283	0.44934	0.63645
SCO0044	Putative oxidoreductase	44.5347	32.6202	0.449163	0.6847
SCO5993	Putative membrane protein	42.3163	31.0053	0.4487	0.75495
SCO6896	Putative integral membrane protein	43.1138	31.5907	0.448651	0.708
SCO7515	Uncharacterized protein	48.3342	35.4166	0.448618	0.6915
SCO0856	Putative integral membrane protein	49.2574	36.1008	0.448311	0.65975
SCO6351	Uncharacterized protein	39.9375	29.2734	0.448151	0.69205
SCO6134	Putative regulatory protein	77.4024	56.7391	0.448036	0.8046
SCO1259	Putative two component system sensor kinase	61.8662	45.3568	0.447833	0.63995
SCO5989	Putative integral membrane protein	60.0536	44.0307	0.447741	0.6352
SCO7345	ATP-dependent DNA ligase	29.0867	21.3272	0.447667	0.6921
SCO1292	putative secreted protein	51.8306	38.0177	0.447134	0.6325
SCO0186	Phytoene dehydrogenase	61.8161	45.3648	0.446411	0.8379
SCO3358	Transcriptional regulatory protein CseB	185.486	136.124	0.44639	0.5938
SCO0109	Uncharacterized protein	47.964	35.2039	0.446218	0.67825
SCO0140	Putative merR family transcriptional regulator	58.8587	43.2098	0.445896	0.6322
SCO6279	CPK Biosynthesis	69.027	50.6777	0.445811	0.6029
SCO2689	Putative membrane protein	72.4125	53.1669	0.44571	0.83955
SCO4059	transcriptional regulator	60.1602	44.1718	0.445685	0.8382
SCO6963	Putative lipoprotein	46.2561	33.9643	0.445623	0.68795
SCO0996	Metal binding protein TroA	395.291	290.266	0.445539	0.73805
SCO0747	Phosphoesterase (EC 3.1.4. )	105.178	77.2377	0.445456	0.6473
SCO0759	Uncharacterized protein	64.0638	47.0606	0.44499	0.6518
SCO7689	Putative ABC transporter ATP binding protein	43.2124	31.7562	0.444409	0.74045
SCO4509	Uncharacterized protein	2941.89	2162.39	0.444113	0.67395
SCO5378	chitinase two-component sensor kinase	54.5229	40.0828	0.443879	0.68725
SCO4828	betaine aldehyde dehydrogenase	61.5246	45.2341	0.443752	0.631
SCO6035	Putative lysine/ornithine decarboxylase	47.4022	34.8646	0.443191	0.88035
SCO5957	Transport protein	44.5526	32.7716	0.443066	0.63515
SCO4149	ABC transporter transmembrane protein	71.5767	52.6656	0.44263	0.69535
SCO0534	Putative beta hexosaminidase (Putative secreted protein)	69.5641	51.1853	0.442614	0.7259
SCO1761	prephenate dehydrogenase	86.3207	63.5192	0.442514	0.61115
SCO2871	Uncharacterized protein	20.2271	14.8875	0.442186	0.83365
SCO4456	Putative membrane associated oxidoreductase	87.83	64.6608	0.441822	0.59785
SCO0541	Putative alpha galactosidase	55.9134	41.1686	0.441651	0.62705
SCO3257	Plasmid transfer protein	40.7995	30.0426	0.441542	0.67455
SCO0554	Endoglucanase (EC 3.2.1.4)	46.842	34.4949	0.441419	0.63285
SCO7622	NAD(P) transhydrogenase subunit beta (EC 1.6.1.2) (Nicotinamide nucleotide transhydrogenase subunit beta)	44.7764	32.977	0.441276	0.619
SCO0529	Glycosyl hydrolase family 109 protein (EC 3.2.1. )	50.1507	36.9379	0.441166	0.633
SCO1484	Carbamoyl-phosphate synthase small chain (EC 6 3 5 5) (Carbamoyl-phosphate synthetase glutamine chain)	62.4525	46.0216	0.440448	0.85235
SCO6180	Putative transferase	52.2231	38.486	0.440355	0.8777
SCO0815	Uncharacterized protein	64.5273	47.5602	0.440155	0.77475
SCO0325	Uncharacterized protein	20.4887	15.1015	0.440138	0.7621
SCO6298	hypothetical protein	38.0873	28.0744	0.440054	0.8735
SCO2243	Putative TetR family transcriptional regulator	117.957	86.9815	0.439475	0.6298
SCO5482	Uncharacterized protein	49.4913	36.5002	0.43927	0.6577
SCO5824	Putative two component sensor	75.6536	55.7976	0.439206	0.7431
SCO5287	Putative MarR-family transcriptional regulator	71.646	52.8557	0.438828	0.68285
SCO0542	Hypothetical regulatory protein	65.8406	48.5745	0.438778	0.64375
SCO0291	Putative binding protein dependent transport protein	22.346	16.486	0.43877	0.7627
SCO4731	truA. probable pseudouridylate synthase	63.0368	46.5114	0.43861	0.63875
SCO6207	Uncharacterized protein	96.9592	71.5537	0.438352	0.89885
SCO7504	Putative integral membrane binding protein dependent transport protein	36.6451	27.0467	0.438166	0.64675
SCO7626	monooxygenase	44.9827	33.2131	0.437619	0.6223
SCO2117	Putative anthranilate synthase	52.7746	38.9681	0.437549	0.7266
SCO0180	Usp: Universal stress protein family	43.9828	32.483	0.437253	0.6711
SCO3762	Uncharacterized protein	19.9693	14.7515	0.436918	0.79685
SCO2286	Putative alkaline phosphatase	39.7348	29.3545	0.436819	0.75545
SCO7720	hypothetical protein	35.8646	26.4966	0.436749	0.6871
SCO4326	1 4-dihydroxy-6-naphtoate synthase (EC 4 1 - -) (Menaquinone biosynthetic enzyme MqnD)	110.597	81.7239	0.436478	0.65575
SCO3840	Uncharacterized protein	230.235	170.133	0.436443	0.5875
SCO7075	two component response regulator protein	30.7485	22.7307	0.435874	0.82135
SCO0088	Putative secreted beta lactamase	32.0877	23.7248	0.435626	0.8051
SCO4093	Putative integral membrane protein	70.9599	52.469	0.435539	0.62515
SCO0727	hypothetical protein	78.2046	57.8292	0.435454	0.6344
SCO6143	Uncharacterized protein	51.6968	38.2399	0.434998	0.76065
SCO4169	oxidoreductase	43.7369	32.3594	0.434667	0.7139
SCO0229	short chain dehydrogenase	38.4647	28.4592	0.434638	0.7296
SCO2482	Putative dehydrogenase (Putative secreted protein)	51.1631	37.8572	0.434536	0.6728
SCO1406	hypothetical protein	86.806	64.2371	0.434389	0.6111
SCO0466	AraC family transcriptional regulator	59.9532	44.3772	0.434017	0.6622
SCO6163	Histidine kinase (EC 2.7.13.3)	46.7914	34.6388	0.433856	0.65675
SCO0501	Putative secreted protein	61.0193	45.1952	0.433096	0.615
SCO4908	Putative RNA polymerase sigma factor	723.784	536.154	0.432913	0.6588
SCO3296	Putative oxidoreductase	32.8669	24.3538	0.432484	0.77965
SCO1075	Putative bifunctional protein (ATP/GTP binding protein/MutT like)	49.4492	36.6472	0.432244	0.66925
SCO5527	Putative agmatine deiminase (EC 3.5.3.12) (Agmatine iminohydrolase)	47.4967	35.2073	0.431953	0.6511
SCO7289	Putative regulator	57.3583	42.5179	0.431931	0.72495
SCO3495	Putative aldolase	62.8902	46.6188	0.431924	0.77505
SCO7721	Uncharacterized protein	262.866	194.875	0.431783	0.60225
SCO7812	Putative insertion element transposase	18.4007	13.6413	0.431778	0.68945
SCO1888	Putative dihydroxy acid dehydratase	62.3883	46.2565	0.43162	0.70025
SCO6140	Putative two-component system response regulator	67.6304	50.1486	0.431462	0.85415
SCO6705	Putative secreted protein	39.9411	29.6212	0.431243	0.67985
SCO7779	Putative oxidoreductase	35.8354	26.588	0.430606	0.6828
SCO5740	Putative membrane protein	61.2194	45.4237	0.430542	0.67315
SCO7763	Predicted endonuclease	75.9248	56.345	0.430284	0.65035
SCO7595	Anhydro N acetylmuramic acid kinase (EC 2.7.1.170) (AnhMurNAc kinase)	42.8051	31.7733	0.429968	0.67965
SCO5566	ATP-dependent DNA helicase RecG	68.8855	51.1341	0.429913	0.5965
SCO4168	Putative oxidoreductase	46.7131	34.6798	0.429731	0.6985
SCO2038	Uncharacterized protein	28.0301	20.8113	0.429612	0.78925
SCO4121	Putative integral membrane protein	58.9931	43.8015	0.429564	0.6393
SCO1044	possible secreted protein	70.021	51.995	0.429414	0.6676
SCO7128	Putative transmembrane efflux protein	48.1364	35.7484	0.429248	0.6538
SCO0425	Uncharacterized protein	43.9501	32.6531	0.428647	0.68395
SCO7301	Uncharacterized protein	54.682	40.6375	0.428255	0.657
SCO0282	DeoR family transcriptional regulator	54.8208	40.7565	0.427693	0.673
SCO7625	monooxygenase	38.3163	28.493	0.427353	0.6745
SCO7448	Uncharacterized protein	43.0946	32.0472	0.427311	0.65385
SCO1265	Putative lipase	21.6936	16.1358	0.427003	0.84465
SCO6018	hypothetical protein	60.0934	44.7361	0.425765	0.6607
SCO0460	Uncharacterized protein	79.3448	59.073	0.425638	0.69095
SCO7471	phenylacetate-CoA oxygenase subunit PaaA	43.4967	32.3839	0.425628	0.7359
SCO7050	Putative D alanyl D alanine carboxypeptidase	39.6268	29.5118	0.425182	0.6797
SCO6496	Putative dehydrogenase	45.0178	33.5352	0.424821	0.7849
SCO4345	Uncharacterized protein	40.8646	30.4417	0.424803	0.6967
SCO3019	Putative lipoprotein	74.281	55.3375	0.424736	0.87365
SCO5124	Uncharacterized protein	469.87	350.11	0.424455	0.82775
SCO5140	Uncharacterized protein	118.416	88.2453	0.424278	0.63295
SCO3519	hypothetical protein	65.9315	49.1386	0.424112	0.67595
SCO1308	Putative hydrolase	71.614	53.3882	0.423721	0.631
SCO7469	Phenylacetate-CoA ligase	43.8561	32.695	0.423708	0.69465
SCO2965	Putative transport protein	83.3099	62.1096	0.423672	0.62875
SCO0332	Putative transcriptional regulator	49.642	37.0163	0.423399	0.6932
SCO4879	Uncharacterized protein	56.7076	42.2996	0.4229	0.6649
SCO3912	beta-lactamase	83.7714	62.4918	0.422791	0.6272
SCO1126	Uncharacterized protein	63.3574	47.2682	0.422643	0.7032
SCO0928	putative phosphodiesterase	392.713	293.025	0.422451	0.74795
SCO6751	efflux protein	78.3479	58.4601	0.42244	0.6401
SCO1246	Dithiobiotin synthetase	52.1447	38.9093	0.422407	0.69095
SCO0461	Putative hydrolase	36.3705	27.1391	0.422398	0.66885
SCO3433	Uncharacterized protein	109.988	82.0716	0.422389	0.63815
SCO3007	Hypothetical protein	123.17	91.9133	0.422308	0.60055
SCO1540	Putative membrane protein	535.084	399.296	0.422308	0.64
SCO3888	Orf205	13.0957	9.77251	0.422294	0.72345
SCO5434	Transcriptional regulatory protein	38.6124	28.8197	0.422011	0.91195
SCO1481	Orotidine 5 -phosphate decarboxylase (EC 4 1 1 23) (OMP decarboxylase) (OMPDCase) (OMPdecase)	56.2574	41.9915	0.421947	0.66565
SCO2519	Putative integral membrane protein	80.7598	60.3016	0.421442	0.61385
SCO6870	Uncharacterized protein	43.127	32.2031	0.421392	0.69575
SCO0989	Uncharacterized protein	174.818	130.539	0.421373	0.6582
SCO3869	Putative WD-40 repeat protein	114.31	85.3612	0.421292	0.6741
SCO5890	Putative 8 amino 7 oxononanoate synthase	16.8365	12.5732	0.421239	0.678
SCO6228	Uncharacterized protein	49.5381	36.9963	0.421158	0.68615
SCO4885	Competence transcription factor gene	110.264	82.3573	0.420997	0.64995
SCO3650	Orotate phosphoribosyltransferase (OPRT) (OPRTase) (EC 2 4 2 10)	149.729	111.856	0.420712	0.6516
SCO1051	Putative integral membrane protein	40.8634	30.5277	0.420693	0.69565
SCO1099	possible integral membrane protein	30.3609	22.6901	0.420152	0.7164
SCO1745	Putative two component system response regulator	46.8802	35.0377	0.420072	0.8793
SCO6369	Histidine kinase (EC 2.7.13.3)	54.8689	41.0119	0.419945	0.66245
SCO4241	proteinase	73.7864	55.1567	0.419818	0.65065
SCO7143	Putative transcriptional regulator	50.9341	38.089	0.419257	0.61215
SCO0809	Putative ABC transporter permease	47.881	35.8146	0.418903	0.8324
SCO7216	Putative FecCD family membrane transport protein	46.6659	34.9079	0.418814	0.7345
SCO4778	Serine/threonine protein kinase	75.269	56.3101	0.418662	0.6412
SCO0089	Putative transcriptional regulator	77.5898	58.0469	0.418648	0.6674
SCO5509	oxidoreductase	71.7098	53.6562	0.418426	0.76405
SCO6479	Putative secreted peptidase	43.3228	32.4221	0.41815	0.65675
SCO6176	Endonuclease/Exonuclease/phosphatase family	63.4022	47.4535	0.41802	0.65915
SCO5586	signal recognition particle protein	365.327	273.436	0.417984	0.788
SCO7259	hypothetical protein	48.0396	35.9597	0.417845	0.66385
SCO2809	Putative membrane protein	80.7933	60.4839	0.417683	0.7283
SCO2379	Putative acetyltransferase	118.278	88.5929	0.41692	0.66455
SCO1588	Putative integral membrane protein	63.1031	47.2714	0.416743	0.65555
SCO0160	Possible DNA binding protein	47.2891	35.4282	0.416611	0.7127
SCO0794	Putative ROK family transcriptional regulator	75.298	56.4174	0.416473	0.63825
SCO4962	Putative amino acid deaminase	88.7121	66.4695	0.416438	0.61905
SCO7419	Putative ATP/GTP binding protein	14.2445	10.674	0.416302	0.8885
SCO6226	Uncharacterized protein	65.0453	48.7432	0.416246	0.65965
SCO5159	Putative integral membrane transport protein	50.784	38.0568	0.416218	0.64825
SCO5301	Putative secreted penicillin binding protein	49.5924	37.1642	0.416205	0.65885
SCO7214	Possible integral membrane protein	40.2278	30.1619	0.415463	0.66885
SCO5400	Putative transport system kinase	86.8681	65.1332	0.415433	0.62795
SCO6069	Putative large secreted protein	79.8191	59.8652	0.415016	0.65895
SCO3603	Putative Na(+)/H(+) antiporter	92.475	69.3577	0.415006	0.63835
SCO5428	Putative integral membrane transport protein	20.4762	15.3581	0.414944	0.6929
SCO0116	Putative tetR-family transcriptional regulator	85.1559	63.8722	0.414919	0.67185
SCO3270	hypothetical protein SCO3270 [Streptomyces coelicolor A3(2)]	118.704	89.0422	0.414806	0.6782
SCO7703	integral membrane transport protein	45.1106	33.8395	0.414758	0.70145
SCO7101	Putative dehydrogenase	42.704	32.0386	0.414563	0.6495
SCO2336	Putative integral membrane transport protein	45.5359	34.1656	0.414458	0.66665
SCO6836	Putative ArsR-family transcriptional regulator	231.354	173.621	0.414165	0.7453
SCO1122	lysR-family transcriptional regulator	187.971	141.072	0.414076	0.61455
SCO3210	Phospho 2 dehydro 3 deoxyheptonate aldolase (EC 2.5.1.54)	55.6413	41.759	0.414068	0.78365
SCO6325	Putative membrane protein	48.7148	36.562	0.414016	0.6908
SCO5283	Putative two-component system response regulator	107.444	80.6467	0.413892	0.756
SCO7439	Uncharacterized protein	57.5004	43.1621	0.413808	0.6651
SCO4029	Uncharacterized protein	71.5121	53.6884	0.413578	0.75015
SCO2914	Putative amino acid permease	61.2101	45.9548	0.413555	0.6427
SCO0721	Putative glycosyl transferase	44.538	33.4444	0.413275	0.70125
SCO6057	ATP/GTP-binding integral membrane protein	65.2372	48.9929	0.413124	0.66235
SCO0632	Putative RNA polymerase sigma factor	66.6348	50.045	0.413049	0.7376
SCO3378	Putative small membrane protein	891.04	669.326	0.41278	0.7074
SCO6790	Putative long chain fatty acid coA ligase	40.1573	30.1725	0.41243	0.65985
SCO3987	Uncharacterized protein	26.2169	19.7045	0.411972	0.8947
SCO7669	Putative oxidoreductase	35.8639	26.9568	0.411882	0.7689
SCO6865	Putative regulatory protein	20.6914	15.5542	0.41173	0.85405
SCO2326	Uncharacterized protein	75.1411	56.4859	0.411713	0.70885
SCO1191	Putative marR family transcriptional regulator	128.051	96.292	0.411236	0.67345
SCO3135	Putative acetyltransferase	97.8874	73.6106	0.41121	0.69195
SCO3185	potassium/proton antiporter	72.6349	54.6231	0.411151	0.6396
SCO0818	ABC transporter ATP-binding protein	54.6431	41.0943	0.411101	0.69555
SCO0128	hypothetical protein	65.8085	49.5002	0.41084	0.123
SCO0452	NAD-dependent protein deacetylase 1 (EC 3 5 1 -) (Regulatory protein SIR2 homolog 1)	101.721	76.5169	0.410763	0.6387
SCO4316	DNA helicase (EC 3 6 4 12)	84.4573	63.5351	0.410667	0.6261
SCO6065	Putative secreted substrate-binding protein. ABC transporter	608.759	457.983	0.410577	0.7007
SCO1985	Putative integral membrane protein	53.825	40.4969	0.410465	0.7689
SCO0344	Putative GntR family DNA binding regulator	56.0449	42.1692	0.410395	0.6706
SCO6408	Clp protease ATP binding subunit	49.3594	37.1413	0.410302	0.64115
SCO4976	Uncharacterized protein	91.8947	69.1495	0.410264	0.6649
SCO2723	Putative ABC transporter ATP-binding protein	71.7197	54.0082	0.409189	0.70735
SCO1095	Uncharacterized protein	67.0339	50.4822	0.409118	0.6512
SCO1062	Putative hydrolase	45.0001	33.8935	0.408922	0.6698
SCO3998	Uncharacterized protein	158.644	119.49	0.408904	0.6472
SCO1417	GntR family regulatory protein	66.9594	50.4397	0.408727	0.6485
SCO7115	Uncharacterized protein	34.6257	26.0843	0.408663	0.77815
SCO3057	dipeptidase	76.423	57.5732	0.408609	0.6741
SCO6295	ABC transporter ATP-binding protein	80.5124	60.6572	0.408533	0.69825
SCO5493	hypothetical protein	69.783	52.5912	0.408055	0.6525
SCO7334	trehalose synthase	25.3475	19.1042	0.407952	0.77335
SCO5321	WhiE (ORFVIII)	52.023	39.2154	0.407729	0.6463
SCO4381	Putative acetyl/propionyl CoA carboxylase alpha subunit	74.9106	56.4867	0.407259	0.6618
SCO3356	ECF sigma factor	596.926	450.124	0.407231	0.66105
SCO7196	Putative ion transport integral membrane protein	28.268	21.3236	0.406718	0.69275
SCO5850	Uncharacterized protein	39.8984	30.0985	0.40664	0.7896
SCO2645	Predicted permease	64.1285	48.3785	0.4066	0.6814
SCO0968	hypothetical protein	61.286	46.2594	0.405809	0.71665
SCO6969	Probable membrane transporter protein	36.1708	27.308	0.405502	0.83815
SCO5155	Putative lipoprotein	70.4705	53.2155	0.405171	0.66305
SCO1203	MutT-like protein	59.4564	44.9198	0.40448	0.88065
SCO1264	hydrolase	65.4113	49.4385	0.403905	0.71915
SCO4307	N-acetylmuramic acid 6-phosphate etherase (MurNAc-6-P etherase) (EC 4 2 1 126)	88.0384	66.5539	0.403609	0.6826
SCO4385	Putative tetR family transcriptional regulator	73.5028	55.5751	0.403361	0.7066
SCO1011	Uncharacterized protein	67.1577	50.7873	0.403083	0.62535
SCO7206	Putative membrane protein	72.7962	55.0667	0.402682	0.6345
SCO2538	Uncharacterized protein	228.649	172.967	0.402635	0.7825
SCO7033	regulatory protein	49.37	37.3498	0.402535	0.7017
SCO4102	Putative MerR family transcriptional regulator	83.8679	63.4553	0.402377	0.71225
SCO1080	Uncharacterized protein	56.229	42.5461	0.402288	0.7245
SCO6089	Putative antibiotic resistance rRNA adenine methyltransferase	57.8713	43.8008	0.401893	0.81495
SCO0131	Putative secreted protein	19.1039	14.4604	0.401761	0.72055
SCO3314	Putative dehydrogenase	72.1046	54.5836	0.401625	0.6797
SCO6201	glyoxylate carboligase	35.9105	27.1859	0.401547	0.67305
SCO7656	Uncharacterized protein	39.3248	29.7772	0.401233	0.73655
SCO2764	Putative lipoprotein	91.4322	69.2421	0.401052	0.64555
SCO6649	Hypothetical protein	54.4802	41.2608	0.400959	0.71055
SCO6059	Uncharacterized protein	196.932	149.209	0.400366	0.6539
SCO6334	transcriptional regulator	47.7628	36.1959	0.400059	0.64825
SCO7641	Putative dehydrogenase	44.4102	33.6558	0.400039	0.68725
SCO3530	hypothetical protein	54.4371	41.2599	0.399852	0.7995
SCO7445	Uncharacterized protein	58.1521	44.077	0.399806	0.7078
SCO7526	Chloramphenicol resistance protein	49.0404	37.1718	0.399763	0.6859
SCO6972	Uncharacterized protein	39.108	29.6495	0.399456	0.7337
SCO5363	Uncharacterized protein	62.3402	47.2761	0.399052	0.70305
SCO6306	Putative oxidoreductase	40.1627	30.4578	0.399046	0.6876
SCO7708	Uncharacterized protein	17.819	13.5225	0.398056	0.7423
SCO2501	Putative DNA binding protein	108.838	82.6023	0.397924	0.64135
SCO5261	Putative malate oxidoreductase	150.171	113.98	0.397815	0.6386
SCO3797	Putative integral membrane protein	73.8748	56.0719	0.397805	0.84415
SCO1372	Hypothetical protein	66.4246	50.4206	0.397705	0.6698
SCO1244	Biotin synthase	85.731	65.0826	0.397546	0.7353
SCO7723	Uncharacterized protein	50.4045	38.2716	0.397278	0.67235
SCO2947	Uncharacterized protein	378.14	287.279	0.396469	0.68955
SCO3292	Uncharacterized protein	115.517	87.7944	0.395903	0.67415
SCO7205	hydrolase	43.1465	32.7933	0.395841	0.70005
SCO1376	LacI family transcriptional regulator	96.4019	73.3065	0.39512	0.6348
SCO3387	transcriptional regulator	69.004	52.4769	0.394996	0.6728
SCO6724	Hypothetical protein	411.443	313.022	0.394429	0.68195
SCO6278	CPK biosynthesis	49.612	37.7483	0.394277	0.6531
SCO1169	Xylose isomerase	46.2495	35.1902	0.394264	0.66835
SCO7797	Putative transposase	207.742	158.075	0.394182	0.82785
SCO1341	Putative lipoprotein	13.7839	10.4898	0.39399	0.7688
SCO6840	Uncharacterized protein	12.9425	9.85159	0.393689	0.75145
SCO4765	Uncharacterized protein	100.282	76.3769	0.392849	0.6731
SCO7436	Probable aldehyde dehydrogenase	40.9203	31.1659	0.392848	0.68745
SCO0269	Uncharacterized protein	63.5548	48.4084	0.392742	0.73255
SCO3805	Uncharacterized protein	44.4456	33.8559	0.392632	0.87025
SCO7213	Uncharacterized protein	57.3242	43.6684	0.392555	0.67475
SCO0719	Uncharacterized protein	93.5322	71.2525	0.392522	0.6806
SCO7067	Predicted transcriptional regulator	57.9708	44.1701	0.392255	0.7137
SCO7518	Putative tetR family transcriptional regulatory protein	35.9508	27.3991	0.391896	0.7098
SCO0708	Putative branched chain amino acid ABC transport protein	65.4065	49.8544	0.391713	0.8828
SCO0022	Putative IS element ATP binding protein (Fragment)	12.5903	9.59741	0.391591	0.897
SCO3239	Uncharacterized protein	69.9098	53.2919	0.391577	0.83785
SCO3501	Uncharacterized protein	70.7432	53.9275	0.391571	0.65365
SCO0455	Putative binding protein dependent transport protein	36.0325	27.4858	0.390611	0.8167
SCO5531	Putative integral membrane protein	44.529	33.9684	0.390553	0.708
SCO0364	Putative enoyl CoA hydratase	48.9038	37.3211	0.389956	0.87905
SCO1653	hypothetical protein	87.4485	66.7441	0.389794	0.66065
SCO6568	ABC transporter integral membrane protein	46.9328	35.8295	0.38945	0.79085
SCO1149	Hypothetical protein	163.149	124.563	0.38931	0.66905
SCO5869	hypothetical protein SCO5869	190.995	145.876	0.388789	0.6342
SCO0190	methyltransferase	81.9477	62.5989	0.388566	0.85125
SCO6160	Putative SecDF protein-export membrane protein	47.6979	36.4366	0.388536	0.657
SCO2209	transcriptional regulator	79.6175	60.8222	0.388486	0.70415
SCO6303	Putative hydroxylase	27.9843	21.3788	0.388438	0.72145
SCO0458	Beta glucosidase (EC 3.2.1.21)	60.0003	45.846	0.388173	0.772
SCO7280	Putative ATP dependent Clp protease proteolytic subunit like (Endopeptidase Clp like)	71.4613	54.6088	0.388027	0.6864
SCO7173	transcriptional regulator	58.2205	44.4989	0.387758	0.6381
SCO0181	Uncharacterized protein with UspA stress domain	58.4596	44.6879	0.387555	0.6965
SCO3188	5.-methylthioadenosine phosphorylase	92.6274	70.8285	0.387109	0.6667
SCO7118	Uncharacterized protein	42.3642	32.399	0.386895	0.73805
SCO1465	Putative secreted protein	79.2983	60.653	0.38671	0.78605
SCO2406	Putative sugar transport permease	143.985	110.209	0.385673	0.78495
SCO2878	Uncharacterized protein	65.0981	49.8319	0.385547	0.66335
SCO3698	Putative heavy metal resistance membrane protein	30.0865	23.0343	0.385334	0.70975
SCO1078	LacI family transcriptional regulator	78.6578	60.2307	0.38509	0.6561
SCO5150	Sec-independent protein translocase protein TatB	953.392	730.096	0.384984	0.69365
SCO4020	Two component system response regulator	52.1358	39.9378	0.384519	0.84335
SCO1109	Putative oxidoreductase	52.6868	40.3603	0.384505	0.69375
SCO3247	Putative acyl CoA oxidase	69.6518	53.3589	0.384433	0.7543
SCO0138	Putative oxidoreductase	36.6572	28.0825	0.384424	0.71845
SCO7136	hypothetical protein	30.5144	23.3767	0.384419	0.7212
SCO3751	Putative membrane protein	74.2566	56.8945	0.384231	0.8105
SCO2637	Putative serine protease (Putative secreted protein)	125.938	96.4992	0.384125	0.69355
SCO3453	Putative ABC transporter ATP binding protein	81.4991	62.4483	0.384122	0.67655
SCO0450	Putative integral membrane protein	54.7938	41.9934	0.383851	0.68975
SCO7569	Uncharacterized protein	34.2838	26.2781	0.38367	0.73855
SCO1972	sugar kinase	52.5634	40.2907	0.383614	0.7631
SCO2733	Uncharacterized protein	58.4191	44.7833	0.383478	0.77795
SCO0318	Putative oxidoreductase	60.0133	46.0082	0.383393	0.6907
SCO0021	Uncharacterized protein	30.6654	23.5138	0.383106	0.7671
SCO5941	Aminotransferase	42.6632	32.7192	0.382855	0.7392
SCO3438	Uncharacterized protein	31.727	24.3326	0.382817	0.78255
SCO7534	Two component system histidine kinase	56.9688	43.6921	0.3828	0.7448
SCO3402	possible secreted protein	142.587	109.374	0.382575	0.6846
SCO4413	AraC family transcription regulator similar to S griseus AdpA	71.6288	54.9487	0.382456	0.67535
SCO5040	hypothetical protein	108.616	83.3284	0.382356	0.6461
SCO5991	Putative secreted protein	230.462	176.808	0.38234	0.6823
SCO3055	conserved hypothetical protein	71.3708	54.7573	0.382283	0.73015
SCO0487	Putative MarR-family transcriptional regulator	61.8706	47.4767	0.382033	0.73855
SCO2428	Putative phosphate binding protein (Putative secreted protein)	59.1823	45.4165	0.381949	0.67895
SCO7057	Hypothetical protein	70.5181	54.1283	0.381611	0.6765
SCO2307	two-component sensor histidine kinase	83.534	64.1462	0.381	0.6659
SCO3873	DNA topoisomerase (ATP-hydrolyzing) (EC 5.99.1.3) chain A	940.922	722.692	0.380694	0.77755
SCO6948	Uncharacterized protein	965.393	741.535	0.380602	0.71095
SCO0624	Putative secreted protein	47.6896	36.6381	0.380331	0.69005
SCO6173	Putative permease SC6C5.09	47.8506	36.7745	0.37983	0.6722
SCO0745	Putative tetR family transcriptional regulator	74.5718	57.318	0.379642	0.73135
SCO4912	Putative aldehyde dehydrogenase	61.2334	47.0794	0.379223	0.6863
SCO2059	Putative membrane protein	86.6876	66.6719	0.378748	0.69195
SCO6214	Putative permease	49.4906	38.0706	0.378477	0.68025
SCO0615	Putative secreted protein	72.3643	55.668	0.378431	0.72315
SCO0725	Uncharacterized protein	154.174	118.602	0.378431	0.70265
SCO2467	hypothetical protein	70.0626	53.9093	0.37811	0.7536
SCO5953	Putative membrane protein	77.1037	59.3512	0.377524	0.65365
SCO3339	ABC transporter ATP-binding subunit	68.353	52.6169	0.377478	0.76005
SCO0796	putative membrane transporter	70.5537	54.312	0.377449	0.6747
SCO5375	Putative secreted protein	120.616	92.8602	0.377295	0.70185
SCO3872	Integral membrane protein	139.226	107.21	0.376987	0.68085
SCO6978	Putative carbohydrate kinase	53.1235	40.91	0.376895	0.6932
SCO6189	Putative transferase	49.1981	37.8906	0.376762	0.9238
SCO6248	allantoicase	55.7629	42.9479	0.376717	0.6763
SCO1306	Uncharacterized protein	57.4387	44.2497	0.376356	0.7003
SCO0448	putative transmembrane efflux protein (pseudogene)	50.5585	38.9562	0.376101	0.6787
SCO2743	Alkyl hydroperoxide reductase AhpD (EC 1.11.1.15)	70.0564	53.986	0.375933	0.72355
SCO5358	Putative membrane protein with regulatory domain	202.738	156.266	0.375617	0.68315
SCO6834	Thioredoxin reductase (EC 1.8.1.9)	38.4244	29.6169	0.375602	0.7517
SCO2378	Putative merR family transciptional regulator	51.8039	39.9309	0.375556	0.8324
SCO1648	ARC AAA ATPase	2035.96	1569.42	0.37548	0.7754
SCO5719	Uncharacterized protein	94.1098	72.5618	0.375135	0.7698
SCO1313	hypothetical protein	77.7707	59.9704	0.374976	0.69385
SCO0686	hypothetical protein	56.0494	43.2264	0.374785	0.6775
SCO1281	Putative oxidoreductase	41.0255	31.6461	0.37449	0.76455
SCO6448	Putative AraC like transcriptional regulator	156.935	121.058	0.374461	0.6479
SCO2653	Uncharacterized protein	90.3885	69.7286	0.37439	0.6836
SCO4058	Uncharacterized protein	45.2448	34.9038	0.374368	0.79775
SCO2812	Putative drug efflux protein	55.156	42.5528	0.374266	0.7063
SCO2014	Pyruvate kinase (EC 2 7 1 40)	214.008	165.108	0.374255	0.68325
SCO5154	Uncharacterized protein	111.834	86.2863	0.374149	0.6774
SCO4268	hypothetical protein	98.362	75.9089	0.373832	0.66765
SCO0129	Uncharacterized protein	22.0908	17.0489	0.373768	0.77535
SCO6765	Putative lipoprotein	126.585	97.6966	0.373722	0.88865
SCO2937	Putative transmembrane transport protein	67.8538	52.3718	0.373639	0.6907
SCO3052	Putative UDP-glucose 6-dehydrogenase	91.2505	70.4346	0.373548	0.65205
SCO6513	Uncharacterized protein	46.7987	36.1291	0.37331	0.7216
SCO0834	Uncharacterized protein	379.553	293.033	0.373239	0.7448
SCO2734	Putative LysR family transcriptional regulator	79.4454	61.3394	0.37315	0.6888
SCO5448	ABC transporter	60.8643	46.9978	0.373003	0.8726
SCO5180	Putative peptidase	34.0742	26.3284	0.37206	0.6878
SCO7697	Putative secreted hydrolase	31.4566	24.311	0.371751	0.70155
SCO6680	Oxidoreductase alpha subunit	40.6365	31.4065	0.371711	0.77465
SCO3591	Putative small membrane protein	45.1001	34.8633	0.371422	1
SCO6084	DNA polymerase III subunit epsilon	57.5746	44.5148	0.371148	0.7155
SCO0857	Putative TetR-family regulator	112.811	87.2258	0.371077	0.68335
[truncated: 5,683 more rows]
